# Supplementary material for: Effectiveness of Haemodiafiltration with Heat Sterilized High-Flux Polyphenylene HF Dialyzer in Reducing Free Light Chains in Patients with Myeloma Cast Nephropathy
Source: PLoS One. 2015 Oct 14;10(10):e0140463. doi: 10.1371/journal.pone.0140463 (PMC4605760; doi:10.1371/journal.pone.0140463)
Supplement: S1 Dataset — (XLSX) [file pone.0140463.s001.xlsx]

## Sheet: Data Plos one 14072015
pt	filter	HDvsHDF	RR_kappa	RR_lambda	Vinf	time	infusion_type_volume	Low_vs_H_Efficiency	prct65RRKappa	prct65RRlambda	Pre_vs_Post	kappapre	kappapost	lambdapre	lambdapost	filtre_X_HDvsHDF	flc_type_num	FLC_type	Infusion	Filter_Mode	rRR_kappa	rRR_lambda	BetaPre	BetaPost	ureapre	ureapost	creatpre	creatpost	RR_beta2	RR_urea	RR_creat	system	filtre_HDF_L_H_interaction
l-1	TheraLite	HDF	#NULL!	0.866667	14.27	4	post<15L	low	#NULL!	1	post	#NULL!	#NULL!	12000	1600	TheraLiteHDF	2	lambda	<15L	Ther_HDF	#NULL!	#NULL!	29.2	#NULL!	#NULL!	#NULL!	1358	496	#NULL!	#NULL!	0.634757	a	TheraLitepost<15L
l-1	TheraLite	HDF	#NULL!	0.740365	5.03	2	post<15L	low	#NULL!	1	post	#NULL!	#NULL!	9860	2560	TheraLiteHDF	2	lambda	<15L	Ther_HDF	#NULL!	0.110878	21.5	11.9	#NULL!	#NULL!	426	349	0.446512	#NULL!	0.180751	a	TheraLitepost<15L
l-1	TheraLite	HDF	#NULL!	0.835537	14.6	4	post<15L	low	#NULL!	1	post	#NULL!	#NULL!	12100	1990	TheraLiteHDF	2	lambda	<15L	Ther_HDF	#NULL!	0.129303	25.6	10.8	#NULL!	#NULL!	608	327	0.578125	#NULL!	0.462171	a	TheraLitepost<15L
l-1	TheraLite	HDF	#NULL!	0.616337	4.91	2	post<15L	low	#NULL!	0	post	#NULL!	#NULL!	4040	1550	TheraLiteHDF	2	lambda	<15L	Ther_HDF	#NULL!	-0.109131	25.4	11.7	#NULL!	#NULL!	491	336	0.53937	#NULL!	0.315682	a	TheraLitepost<15L
l-1	TheraLite	HDF	#NULL!	0.880189	14.68	4	post<15L	low	#NULL!	1	post	#NULL!	#NULL!	10600	1270	TheraLiteHDF	2	lambda	<15L	Ther_HDF	#NULL!	0.0763237	35.2	11.4	#NULL!	#NULL!	739	322	0.676136	#NULL!	0.564276	a	TheraLitepost<15L
l-1	TheraLite	HDF	#NULL!	0.859845	14.17	4	post<15L	low	#NULL!	1	post	#NULL!	#NULL!	6450	904	TheraLiteHDF	2	lambda	<15L	Ther_HDF	#NULL!	0.0252109	26.7	7.8	#NULL!	#NULL!	502	221	0.707865	#NULL!	0.559761	a	TheraLitepost<15L
l-1	TheraLite	HDF	#NULL!	0.864048	14.17	3.5	post<15L	low	#NULL!	1	post	#NULL!	#NULL!	9930	1350	TheraLiteHDF	2	lambda	<15L	Ther_HDF	#NULL!	0.06382	27.1	9.3	#NULL!	#NULL!	493	184	0.656827	#NULL!	0.626775	a	TheraLitepost<15L
l-1	TheraLite	HDF	#NULL!	0.602291	11	3	post<15L	low	#NULL!	0	post	#NULL!	#NULL!	6110	2430	TheraLiteHDF	2	lambda	<15L	Ther_HDF	#NULL!	#NULL!	#NULL!	#NULL!	#NULL!	#NULL!	#NULL!	#NULL!	#NULL!	#NULL!	#NULL!	a	TheraLitepost<15L
l-1	TheraLite	HDF	#NULL!	0.824499	18.4	4	post>15L	high	#NULL!	1	post	#NULL!	#NULL!	8490	1490	TheraLiteHDF	2	lambda	>15L	Ther_HDF	#NULL!	-0.00683008	23	6.5	#NULL!	#NULL!	835	334	0.717391	#NULL!	0.6	a	TheraLitepost>15L
l-1	TheraLite	HDF	#NULL!	0.851249	16.14	4	post>15L	high	#NULL!	1	post	#NULL!	#NULL!	9210	1370	TheraLiteHDF	2	lambda	>15L	Ther_HDF	#NULL!	0.117531	21.1	8.2	#NULL!	#NULL!	444	225	0.611374	#NULL!	0.493243	a	TheraLitepost>15L
l-1	TheraLite	HDF	#NULL!	0.911687	17.79	4.5	post>15L	high	#NULL!	1	post	#NULL!	#NULL!	9070	801	TheraLiteHDF	2	lambda	>15L	Ther_HDF	#NULL!	0.0460923	24.1	5.7	#NULL!	#NULL!	493	215	0.763485	#NULL!	0.563895	a	TheraLitepost>15L
l-1	TheraLite	HDF	#NULL!	0.914694	17.71	4.5	post>15L	high	#NULL!	1	post	#NULL!	#NULL!	7690	656	TheraLiteHDF	2	lambda	>15L	Ther_HDF	#NULL!	0.0684225	27.3	7.2	#NULL!	#NULL!	602	217	0.736264	#NULL!	0.639535	a	TheraLitepost>15L
l-1	TheraLite	HDF	#NULL!	0.89878	17.93	4	post>15L	high	#NULL!	1	post	#NULL!	#NULL!	6560	664	TheraLiteHDF	2	lambda	>15L	Ther_HDF	#NULL!	0.071469	30.4	8.8	#NULL!	#NULL!	698	273	0.710526	#NULL!	0.608883	a	TheraLitepost>15L
l-1	TheraLite	HDF	#NULL!	0.84958	18.73	4	post>15L	high	#NULL!	1	post	#NULL!	#NULL!	11900	1790	TheraLiteHDF	2	lambda	>15L	Ther_HDF	#NULL!	#NULL!	#NULL!	#NULL!	#NULL!	#NULL!	#NULL!	#NULL!	#NULL!	#NULL!	#NULL!	a	TheraLitepost>15L
l-1	TheraLite	HDF	#NULL!	0.859633	19.22	4	post>15L	high	#NULL!	1	post	#NULL!	#NULL!	10900	1530	TheraLiteHDF	2	lambda	>15L	Ther_HDF	#NULL!	#NULL!	#NULL!	#NULL!	#NULL!	#NULL!	#NULL!	#NULL!	#NULL!	#NULL!	#NULL!	a	TheraLitepost>15L
l-1	TheraLite	HDF	#NULL!	0.85625	18.48	4	post>15L	high	#NULL!	1	post	#NULL!	#NULL!	11200	1610	TheraLiteHDF	2	lambda	>15L	Ther_HDF	#NULL!	0.0212335	38.8	10.9	#NULL!	#NULL!	398	146	0.719072	#NULL!	0.633166	a	TheraLitepost>15L
l-1	TheraLite	HDF	#NULL!	0.886139	17.68	4	post>15L	high	#NULL!	1	post	#NULL!	#NULL!	10100	1150	TheraLiteHDF	2	lambda	>15L	Ther_HDF	#NULL!	#NULL!	#NULL!	#NULL!	#NULL!	#NULL!	#NULL!	#NULL!	#NULL!	#NULL!	#NULL!	a	TheraLitepost>15L
l-1	TheraLite	HDF	#NULL!	0.893342	17.77	4	post>15L	high	#NULL!	1	post	#NULL!	#NULL!	7660	817	TheraLiteHDF	2	lambda	>15L	Ther_HDF	#NULL!	#NULL!	#NULL!	#NULL!	#NULL!	#NULL!	#NULL!	#NULL!	#NULL!	#NULL!	#NULL!	a	TheraLitepost>15L
l-1	TheraLite	HDF	#NULL!	0.923697	20.12	4	post>15L	high	#NULL!	1	post	#NULL!	#NULL!	11900	908	TheraLiteHDF	2	lambda	>15L	Ther_HDF	#NULL!	#NULL!	#NULL!	#NULL!	#NULL!	#NULL!	#NULL!	#NULL!	#NULL!	#NULL!	#NULL!	a	TheraLitepost>15L
l-1	TheraLite	HDF	#NULL!	0.946216	20.43	4	post>15L	high	#NULL!	1	post	#NULL!	#NULL!	11100	597	TheraLiteHDF	2	lambda	>15L	Ther_HDF	#NULL!	#NULL!	#NULL!	#NULL!	#NULL!	#NULL!	511	189	#NULL!	#NULL!	0.630137	a	TheraLitepost>15L
l-2	HF22SD	HDF	#NULL!	0.295964	11.6	3	post<15L	low	#NULL!	0	post	#NULL!	#NULL!	2230	1570	HF22SDHDF	2	lambda	<15L	HF22_HDF	#NULL!	#NULL!	#NULL!	#NULL!	#NULL!	#NULL!	#NULL!	#NULL!	#NULL!	#NULL!	#NULL!		HF22SDpost<15L
l-2	HF22SD	HDF	#NULL!	0.112108	11.6	3.5	post<15L	low	#NULL!	0	post	#NULL!	#NULL!	2230	1980	HF22SDHDF	2	lambda	<15L	HF22_HDF	#NULL!	#NULL!	#NULL!	#NULL!	#NULL!	#NULL!	#NULL!	#NULL!	#NULL!	#NULL!	#NULL!		HF22SDpost<15L
l-2	HF22SD	HDF	#NULL!	0.335878	11.5	3.5	post<15L	low	#NULL!	0	post	#NULL!	#NULL!	2620	1740	HF22SDHDF	2	lambda	<15L	HF22_HDF	#NULL!	#NULL!	#NULL!	#NULL!	#NULL!	#NULL!	#NULL!	#NULL!	#NULL!	#NULL!	#NULL!		HF22SDpost<15L
l-2	HF22SD	HDF	#NULL!	0.476238	12.22	4	post<15L	low	#NULL!	0	post	#NULL!	#NULL!	1010	529	HF22SDHDF	2	lambda	<15L	HF22_HDF	#NULL!	#NULL!	#NULL!	#NULL!	#NULL!	#NULL!	#NULL!	#NULL!	#NULL!	#NULL!	#NULL!		HF22SDpost<15L
l-2	TheraLite	HDF	#NULL!	0.851369	21.9	4.5	pre>15L	high	#NULL!	1	pre	#NULL!	#NULL!	621	92.3	TheraLiteHDF	2	lambda	>15L	Ther_HDF	#NULL!	#NULL!	#NULL!	#NULL!	#NULL!	#NULL!	#NULL!	#NULL!	#NULL!	#NULL!	#NULL!		TheraLitepre>15L
l-2	TheraLite	HDF	#NULL!	0.652568	42.1	4	pre>15L	high	#NULL!	1	pre	#NULL!	#NULL!	66.2	23	TheraLiteHDF	2	lambda	>15L	Ther_HDF	#NULL!	#NULL!	#NULL!	#NULL!	#NULL!	#NULL!	#NULL!	#NULL!	#NULL!	#NULL!	#NULL!		TheraLitepre>15L
l-2	TheraLite	HDF	#NULL!	0.704846	45	4.5	pre>15L	high	#NULL!	1	pre	#NULL!	#NULL!	68.1	20.1	TheraLiteHDF	2	lambda	>15L	Ther_HDF	#NULL!	#NULL!	#NULL!	#NULL!	#NULL!	#NULL!	#NULL!	#NULL!	#NULL!	#NULL!	#NULL!		TheraLitepre>15L
l-2	TheraLite	HDF	#NULL!	0.62963	45	4.5	pre>15L	high	#NULL!	0	pre	#NULL!	#NULL!	64.8	24	TheraLiteHDF	2	lambda	>15L	Ther_HDF	#NULL!	#NULL!	#NULL!	#NULL!	#NULL!	#NULL!	#NULL!	#NULL!	#NULL!	#NULL!	#NULL!		TheraLitepre>15L
l-2	TheraLite	HDF	#NULL!	0.620482	26.4	4	pre>15L	high	#NULL!	0	pre	#NULL!	#NULL!	49.8	18.9	TheraLiteHDF	2	lambda	>15L	Ther_HDF	#NULL!	#NULL!	#NULL!	#NULL!	#NULL!	#NULL!	#NULL!	#NULL!	#NULL!	#NULL!	#NULL!		TheraLitepre>15L
l-2	TheraLite	HDF	#NULL!	0.652416	45	4.5	pre>15L	high	#NULL!	1	pre	#NULL!	#NULL!	53.8	18.7	TheraLiteHDF	2	lambda	>15L	Ther_HDF	#NULL!	#NULL!	#NULL!	#NULL!	#NULL!	#NULL!	#NULL!	#NULL!	#NULL!	#NULL!	#NULL!		TheraLitepre>15L
k-1	HF22SD	HDF	0.57672	#NULL!	23.96	4	post>15L	high	0	#NULL!	post	7560	3200	#NULL!	#NULL!	HF22SDHDF	1	kappa	>15L	HF22_HDF	-0.116732	#NULL!	19.1	4.3	#NULL!	#NULL!	286	70	0.774869	#NULL!	0.755245	a	HF22SDpost>15L
k-1	HF22SD	HDF	0.668432	#NULL!	16.55	4	post>15L	high	1	#NULL!	post	9440	3130	#NULL!	#NULL!	HF22SDHDF	1	kappa	>15L	HF22_HDF	0.0855229	#NULL!	32.6	8.2	#NULL!	#NULL!	552	65	0.748466	#NULL!	0.882246	a	HF22SDpost>15L
k-1	HF22SD	HDF	0.685981	#NULL!	12.75	2.5	post<15L	low	1	#NULL!	post	10700	3360	#NULL!	#NULL!	HF22SDHDF	1	kappa	<15L	HF22_HDF	0.0960642	#NULL!	29.4	6	#NULL!	#NULL!	625	168	0.795918	#NULL!	0.7312	a	HF22SDpost<15L
k-1	HF22SD	HDF	0.755591	#NULL!	16.13	4	post>15L	high	1	#NULL!	post	6260	1530	#NULL!	#NULL!	HF22SDHDF	1	kappa	>15L	HF22_HDF	0.0290027	#NULL!	19.7	4	#NULL!	#NULL!	361	120	0.796954	#NULL!	0.66759	a	HF22SDpost>15L
k-1	HF22SD	HDF	0.771053	#NULL!	22.21	4	post>15L	high	1	#NULL!	post	7600	1740	#NULL!	#NULL!	HF22SDHDF	1	kappa	>15L	HF22_HDF	0.0229477	#NULL!	20.4	2.8	#NULL!	#NULL!	303	67	0.862745	#NULL!	0.778878	a	HF22SDpost>15L
k-1	HF22SD	HDF	0.771642	#NULL!	20.42	3	post>15L	high	1	#NULL!	post	1340	306	#NULL!	#NULL!	HF22SDHDF	1	kappa	>15L	HF22_HDF	#NULL!	#NULL!	#NULL!	#NULL!	#NULL!	#NULL!	#NULL!	#NULL!	#NULL!	#NULL!	#NULL!	a	HF22SDpost>15L
k-1	HF22SD	HDF	0.773303	#NULL!	19.55	4	post>15L	high	1	#NULL!	post	8690	1970	#NULL!	#NULL!	HF22SDHDF	1	kappa	>15L	HF22_HDF	#NULL!	#NULL!	29.8	#NULL!	#NULL!	#NULL!	#NULL!	#NULL!	#NULL!	#NULL!	#NULL!	a	HF22SDpost>15L
k-1	HF22SD	HDF	0.783821	#NULL!	22.16	4	post>15L	high	1	#NULL!	post	7170	1550	#NULL!	#NULL!	HF22SDHDF	1	kappa	>15L	HF22_HDF	0.0412464	#NULL!	20	3.3	#NULL!	#NULL!	253	65	0.835	#NULL!	0.743083	a	HF22SDpost>15L
k-1	HF22SD	HDF	0.7894	#NULL!	24.99	4.5	post>15L	high	1	#NULL!	post	7170	1510	#NULL!	#NULL!	HF22SDHDF	1	kappa	>15L	HF22_HDF	0.0261553	#NULL!	17.5	2.5	#NULL!	#NULL!	275	49	0.857143	#NULL!	0.821818	a	HF22SDpost>15L
k-1	HF22SD	HDF	0.815929	#NULL!	14.2	5	post<15L	low	1	#NULL!	post	11300	2080	#NULL!	#NULL!	HF22SDHDF	1	kappa	<15L	HF22_HDF	0.0614912	#NULL!	32	8.9	#NULL!	#NULL!	520	210	0.721875	#NULL!	0.596154	a	HF22SDpost<15L
k-1	HF22SD	HDF	0.827941	#NULL!	35.15	5	post>15L	high	1	#NULL!	post	6800	1170	#NULL!	#NULL!	HF22SDHDF	1	kappa	>15L	HF22_HDF	-0.011735	#NULL!	20.3	2.9	#NULL!	#NULL!	264	52	0.857143	#NULL!	0.80303	a	HF22SDpost>15L
k-1	HF22SD	HDF	0.834165	#NULL!	24.51	5	post>15L	high	1	#NULL!	post	8020	1330	#NULL!	#NULL!	HF22SDHDF	1	kappa	>15L	HF22_HDF	0.0159649	#NULL!	24.5	2.5	#NULL!	#NULL!	370	60	0.897959	#NULL!	0.837838	a	HF22SDpost>15L
k-1	HF22SD	HDF	0.837577	#NULL!	39.24	5	post>15L	high	1	#NULL!	post	6834	1110	#NULL!	#NULL!	HF22SDHDF	1	kappa	>15L	HF22_HDF	-0.00440086	#NULL!	19.9	2.3	#NULL!	#NULL!	294	37	0.884422	#NULL!	0.87415	a	HF22SDpost>15L
k-1	HF22SD	HDF	0.843678	#NULL!	33.73	4	post>15L	high	1	#NULL!	post	8700	1360	#NULL!	#NULL!	HF22SDHDF	1	kappa	>15L	HF22_HDF	0.0830959	#NULL!	23.8	3.4	#NULL!	#NULL!	483	83	0.857143	#NULL!	0.828157	a	HF22SDpost>15L
k-1	HF22SD	HDF	0.849155	#NULL!	22	4	post>15L	high	1	#NULL!	post	7690	1160	#NULL!	#NULL!	HF22SDHDF	1	kappa	>15L	HF22_HDF	0.112296	#NULL!	23	3.5	#NULL!	#NULL!	427	96	0.847826	#NULL!	0.775176	a	HF22SDpost>15L
k-1	HF22SD	HDF	0.858739	#NULL!	17.65	4	post>15L	high	1	#NULL!	post	3490	493	#NULL!	#NULL!	HF22SDHDF	1	kappa	>15L	HF22_HDF	#NULL!	#NULL!	#NULL!	#NULL!	#NULL!	#NULL!	#NULL!	#NULL!	#NULL!	#NULL!	#NULL!	a	HF22SDpost>15L
k-1	HF22SD	HDF	0.861261	#NULL!	30.4	5	post>15L	high	1	#NULL!	post	11100	1540	#NULL!	#NULL!	HF22SDHDF	1	kappa	>15L	HF22_HDF	#NULL!	#NULL!	#NULL!	#NULL!	#NULL!	#NULL!	#NULL!	#NULL!	#NULL!	#NULL!	#NULL!	a	HF22SDpost>15L
k-1	HF22SD	HDF	0.861321	#NULL!	29.66	4	post>15L	high	1	#NULL!	post	10600	1470	#NULL!	#NULL!	HF22SDHDF	1	kappa	>15L	HF22_HDF	0.0989566	#NULL!	20.1	2.6	2.6	#NULL!	274	50	0.870647	#NULL!	0.817518	a	HF22SDpost>15L
k-1	HF22SD	HDF	0.874074	#NULL!	17.61	4	post>15L	high	1	#NULL!	post	8100	1020	#NULL!	#NULL!	HF22SDHDF	1	kappa	>15L	HF22_HDF	#NULL!	#NULL!	#NULL!	#NULL!	#NULL!	#NULL!	#NULL!	#NULL!	#NULL!	#NULL!	#NULL!	a	HF22SDpost>15L
k-1	HF22SD	HDF	0.87916	#NULL!	37.23	5	post>15L	high	1	#NULL!	post	5950	719	#NULL!	#NULL!	HF22SDHDF	1	kappa	>15L	HF22_HDF	0.00747735	#NULL!	17.8	1.7	#NULL!	#NULL!	239	40	0.904494	#NULL!	0.832636	a	HF22SDpost>15L
k-1	HF22SD	HDF	0.880159	#NULL!	13.04	4	post<15L	low	1	#NULL!	post	1260	151	#NULL!	#NULL!	HF22SDHDF	1	kappa	<15L	HF22_HDF	#NULL!	#NULL!	#NULL!	#NULL!	#NULL!	#NULL!	#NULL!	#NULL!	#NULL!	#NULL!	#NULL!	a	HF22SDpost<15L
k-1	HF22SD	HDF	0.881538	#NULL!	6.9	3	post<15L	low	1	#NULL!	post	1300	154	#NULL!	#NULL!	HF22SDHDF	1	kappa	<15L	HF22_HDF	#NULL!	#NULL!	#NULL!	#NULL!	#NULL!	#NULL!	#NULL!	#NULL!	#NULL!	#NULL!	#NULL!	a	HF22SDpost<15L
k-1	HF22SD	HDF	0.893162	#NULL!	18.85	4	post>15L	high	1	#NULL!	post	1170	125	#NULL!	#NULL!	HF22SDHDF	1	kappa	>15L	HF22_HDF	#NULL!	#NULL!	#NULL!	#NULL!	#NULL!	#NULL!	#NULL!	#NULL!	#NULL!	#NULL!	#NULL!	a	HF22SDpost>15L
k-1	HF22SD	HDF	0.8952	#NULL!	13.48	4	post<15L	low	1	#NULL!	post	1250	131	#NULL!	#NULL!	HF22SDHDF	1	kappa	<15L	HF22_HDF	#NULL!	#NULL!	#NULL!	#NULL!	#NULL!	#NULL!	#NULL!	#NULL!	#NULL!	#NULL!	#NULL!	a	HF22SDpost<15L
k-1	HF22SD	HDF	0.909655	#NULL!	20.63	4	post>15L	high	1	#NULL!	post	1450	131	#NULL!	#NULL!	HF22SDHDF	1	kappa	>15L	HF22_HDF	#NULL!	#NULL!	#NULL!	#NULL!	#NULL!	#NULL!	#NULL!	#NULL!	#NULL!	#NULL!	#NULL!	a	HF22SDpost>15L
k-1	HF22SD	HDF	0.963693	#NULL!	22.01	5	post>15L	high	1	#NULL!	post	4820	175	#NULL!	#NULL!	HF22SDHDF	1	kappa	>15L	HF22_HDF	0.134075	#NULL!	16.5	1.9	#NULL!	#NULL!	217	49	0.884848	#NULL!	0.774194	a	HF22SDpost>15L
k-2	TheraLite	HD	#NULL!	#NULL!	0	4.5	HD0	HD	#NULL!	#NULL!	HD	#NULL!	#NULL!	#NULL!	#NULL!	TheraLiteHD	1	kappa	0	Ther_HD	#NULL!	#NULL!	10.4	2.8	#NULL!	#NULL!	246	80	0.730769	#NULL!	0.674797	a	TheraLiteHD0
k-2	TheraLite	HD	#NULL!	#NULL!	0	4.5	HD0	HD	#NULL!	#NULL!	HD	#NULL!	#NULL!	#NULL!	#NULL!	TheraLiteHD	1	kappa	0	Ther_HD	#NULL!	#NULL!	#NULL!	#NULL!	#NULL!	#NULL!	#NULL!	#NULL!	#NULL!	#NULL!	#NULL!	a	TheraLiteHD0
k-2	TheraLite	HD	#NULL!	#NULL!	0	4.5	HD0	HD	#NULL!	#NULL!	HD	8110	#NULL!	7.5	#NULL!	TheraLiteHD	1	kappa	0	Ther_HD	#NULL!	#NULL!	12.8	#NULL!	#NULL!	#NULL!	315	#NULL!	#NULL!	#NULL!	#NULL!	a	TheraLiteHD0
k-2	TheraLite	HD	#NULL!	#NULL!	0	5	HD0	HD	#NULL!	#NULL!	HD	#NULL!	1470	#NULL!	5.3	TheraLiteHD	1	kappa	0	Ther_HD	#NULL!	#NULL!	12.8	3.2	#NULL!	#NULL!	272	81	0.75	#NULL!	0.702206	a	TheraLiteHD0
k-2	TheraLite	HD	#NULL!	#NULL!	0	5	HD0	HD	#NULL!	#NULL!	HD	#NULL!	4220	#NULL!	7.9	TheraLiteHD	1	kappa	0	Ther_HD	#NULL!	#NULL!	#NULL!	4.4	#NULL!	#NULL!	445	91	#NULL!	#NULL!	0.795506	a	TheraLiteHD0
k-2	TheraLite	HD	0.458996	#NULL!	0	4.5	HD0	HD	0	#NULL!	HD	8170	4420	6.5	1.4	TheraLiteHD	1	kappa	0	Ther_HD	-0.224358	#NULL!	13.4	3.3	#NULL!	#NULL!	286	85	0.753731	#NULL!	0.702797	a	TheraLiteHD0
k-2	TheraLite	HD	0.561735	#NULL!	0	4.5	HD0	HD	0	#NULL!	HD	8990	3940	7.8	1.2	TheraLiteHD	1	kappa	0	Ther_HD	-0.121127	#NULL!	13.6	3.7	#NULL!	#NULL!	265	90	0.727941	#NULL!	0.660377	a	TheraLiteHD0
k-2	TheraLite	HD	0.57554	#NULL!	0	4.5	HD0	HD	0	#NULL!	HD	13900	5900	11.7	7.5	TheraLiteHD	1	kappa	0	Ther_HD	-0.0922131	#NULL!	12.4	3.2	#NULL!	#NULL!	291	83	0.741935	#NULL!	0.714777	a	TheraLiteHD0
k-2	TheraLite	HD	0.617986	#NULL!	0	4.5	HD0	HD	0	#NULL!	HD	13900	5310	9.1	6.2	TheraLiteHD	1	kappa	0	Ther_HD	-0.0696371	#NULL!	13.9	3.6	#NULL!	#NULL!	278	91	0.741007	#NULL!	0.672662	a	TheraLiteHD0
k-2	TheraLite	HD	0.647154	#NULL!	0	4.5	HD0	HD	0	#NULL!	HD	12300	4340	8.6	8.6	TheraLiteHD	1	kappa	0	Ther_HD	-0.0105421	#NULL!	14.2	3.7	#NULL!	#NULL!	357	96	0.739437	#NULL!	0.731092	a	TheraLiteHD0
k-2	TheraLite	HD	0.647664	#NULL!	0	5	HD0	HD	0	#NULL!	HD	10700	3770	11.6	6.2	TheraLiteHD	1	kappa	0	Ther_HD	-0.176968	#NULL!	18.3	4	#NULL!	#NULL!	395	188	0.781421	#NULL!	0.524051	a	TheraLiteHD0
k-2	TheraLite	HD	0.652534	#NULL!	0	4.5	HD0	HD	1	#NULL!	HD	9670	3360	6.9	5.9	TheraLiteHD	1	kappa	0	Ther_HD	-0.0264493	#NULL!	15.1	3.1	#NULL!	#NULL!	456	100	0.794702	#NULL!	0.780702	a	TheraLiteHD0
k-2	TheraLite	HD	0.656811	#NULL!	0	3.67	HD0	HD	1	#NULL!	HD	9470	3250	7.9	1.5	TheraLiteHD	1	kappa	0	Ther_HD	0.0455336	#NULL!	13.2	6.2	#NULL!	#NULL!	409	258	0.530303	#NULL!	0.369193	a	TheraLiteHD0
k-2	TheraLite	HD	0.663913	#NULL!	0	4.5	HD0	HD	1	#NULL!	HD	23000	7730	9.1	5.5	TheraLiteHD	1	kappa	0	Ther_HD	-0.0160782	#NULL!	16.4	3.7	#NULL!	#NULL!	450	115	0.77439	#NULL!	0.744444	a	TheraLiteHD0
k-2	TheraLite	HD	0.672919	#NULL!	0	3.5	HD0	HD	1	#NULL!	HD	8530	2790	7.3	1.3	TheraLiteHD	1	kappa	0	Ther_HD	0.076755	#NULL!	13.2	4.1	#NULL!	#NULL!	314	111	0.689394	#NULL!	0.646497	a	TheraLiteHD0
k-2	TheraLite	HD	0.676674	#NULL!	0	5	HD0	HD	1	#NULL!	HD	4330	1400	7.8	5.7	TheraLiteHD	1	kappa	0	Ther_HD	-0.0192741	#NULL!	12.1	3.1	#NULL!	#NULL!	300	83	0.743802	#NULL!	0.723333	a	TheraLiteHD0
k-2	TheraLite	HD	0.713961	#NULL!	0	5	HD0	HD	1	#NULL!	HD	8810	2520	8.2	1.3	TheraLiteHD	1	kappa	0	Ther_HD	0.0124185	#NULL!	14.7	3.2	#NULL!	#NULL!	327	73	0.782313	#NULL!	0.776758	a	TheraLiteHD0
k-2	TheraLite	HD	0.723016	#NULL!	0	5	HD0	HD	1	#NULL!	HD	12600	3490	12.1	8.4	TheraLiteHD	1	kappa	0	Ther_HD	#NULL!	#NULL!	20.8	#NULL!	#NULL!	#NULL!	473	113	#NULL!	#NULL!	0.761099	a	TheraLiteHD0
k-2	TheraLite	HD	0.727273	#NULL!	0	5	HD0	HD	1	#NULL!	HD	7700	2100	9.7	7.6	TheraLiteHD	1	kappa	0	Ther_HD	-0.00384512	#NULL!	18.2	4.1	#NULL!	#NULL!	469	139	0.774725	#NULL!	0.703625	a	TheraLiteHD0
k-2	TheraLite	HD	0.730942	#NULL!	0	5	HD0	HD	1	#NULL!	HD	8920	2400	7.5	6.1	TheraLiteHD	1	kappa	0	Ther_HD	0.0527351	#NULL!	13.7	3.7	#NULL!	#NULL!	398	105	0.729927	#NULL!	0.736181	a	TheraLiteHD0
k-2	TheraLite	HD	0.731	#NULL!	0	4.5	HD0	HD	1	#NULL!	HD	10000	2690	7	6	TheraLiteHD	1	kappa	0	Ther_HD	#NULL!	#NULL!	12	3	#NULL!	#NULL!	#NULL!	#NULL!	0.75	#NULL!	#NULL!	a	TheraLiteHD0
k-2	TheraLite	HD	0.738194	#NULL!	0	5	HD0	HD	1	#NULL!	HD	14400	3770	10.9	7.7	TheraLiteHD	1	kappa	0	Ther_HD	0.0243823	#NULL!	17.6	3.9	#NULL!	#NULL!	412	105	0.778409	#NULL!	0.745146	a	TheraLiteHD0
k-2	TheraLite	HD	0.757634	#NULL!	0	5	HD0	HD	1	#NULL!	HD	5240	1270	8.3	1.4	TheraLiteHD	1	kappa	0	Ther_HD	0.0457216	#NULL!	12	2.7	#NULL!	#NULL!	335	86	0.775	#NULL!	0.743284	a	TheraLiteHD0
k-2	TheraLite	HD	0.759542	#NULL!	0	5	HD0	HD	1	#NULL!	HD	5240	1260	7.1	6.7	TheraLiteHD	1	kappa	0	Ther_HD	0.0720351	#NULL!	13.5	3.2	#NULL!	#NULL!	471	107	0.762963	#NULL!	0.772824	a	TheraLiteHD0
k-2	TheraLite	HD	0.760994	#NULL!	0	5	HD0	HD	1	#NULL!	HD	5230	1250	9	1.3	TheraLiteHD	1	kappa	0	Ther_HD	0.0616721	#NULL!	10.8	2.5	#NULL!	#NULL!	248	60	0.768519	#NULL!	0.758065	a	TheraLiteHD0
k-2	TheraLite	HD	0.766187	#NULL!	0	5	HD0	HD	1	#NULL!	HD	13900	3250	9.1	5.7	TheraLiteHD	1	kappa	0	Ther_HD	0.0506376	#NULL!	18.9	4.1	#NULL!	#NULL!	451	113	0.783069	#NULL!	0.749446	a	TheraLiteHD0
k-2	TheraLite	HD	0.767964	#NULL!	0	5	HD0	HD	1	#NULL!	HD	6680	1550	9.5	6.8	TheraLiteHD	1	kappa	0	Ther_HD	0.0578489	#NULL!	16.6	3.5	#NULL!	#NULL!	445	102	0.789157	#NULL!	0.770787	a	TheraLiteHD0
k-2	TheraLite	HD	0.769231	#NULL!	0	5	HD0	HD	1	#NULL!	HD	5720	1320	6.9	1.5	TheraLiteHD	1	kappa	0	Ther_HD	0.0581463	#NULL!	14.7	3	#NULL!	#NULL!	414	91	0.795918	#NULL!	0.780193	a	TheraLiteHD0
k-2	TheraLite	HD	0.7816	#NULL!	0	4.5	HD0	HD	1	#NULL!	HD	12500	2730	7.6	8.2	TheraLiteHD	1	kappa	0	Ther_HD	0.0937683	#NULL!	12.1	2.7	#NULL!	#NULL!	273	73	0.77686	#NULL!	0.732601	a	TheraLiteHD0
k-2	TheraLite	HD	0.8	#NULL!	0	4.15	HD0	HD	1	#NULL!	HD	11500	2300	6.3	5.4	TheraLiteHD	1	kappa	0	Ther_HD	0.108838	#NULL!	14	3.2	#NULL!	#NULL!	394	129	0.771429	#NULL!	0.672589	a	TheraLiteHD0
k-3	HF22SD	HDF	0.206957	#NULL!	10	4	post<15L	low	0	#NULL!	post	1150	912	#NULL!	#NULL!	HF22SDHDF	1	kappa	<15L	HF22_HDF	-0.252786	#NULL!	9.3	5.5	6.6	2.5	74	36	0.408602	0.621212	0.513514		HF22SDpost<15L
k-3	HF22SD	HDF	0.217073	#NULL!	#NULL!	4	pre>15L		0	#NULL!	pre	1230	963	#NULL!	#NULL!	HF22SDHDF	1	kappa		HF22_HDF	#NULL!	#NULL!	10.4	6.7	6.2	3.2	85	50	0.355769	0.483871	0.411765		HF22SDpre>15L
k-3	HF22SD	HDF	0.272059	#NULL!	12	4	post<15L	low	0	#NULL!	post	1360	990	#NULL!	#NULL!	HF22SDHDF	1	kappa	<15L	HF22_HDF	-0.201171	#NULL!	10.3	6.9	8.7	4.2	76	48	0.330097	0.517241	0.368421		HF22SDpost<15L
k-3	HF22SD	HDF	0.322059	#NULL!	10	3	post<15L	low	0	#NULL!	post	1360	922	#NULL!	#NULL!	HF22SDHDF	1	kappa	<15L	HF22_HDF	-0.0860238	#NULL!	12.1	6.8	9.1	3.4	94	43	0.438017	0.626374	0.542553		HF22SDpost<15L
k-3	HF22SD	HDF	0.333058	#NULL!	8.2	4	post<15L	low	0	#NULL!	post	1210	807	#NULL!	#NULL!	HF22SDHDF	1	kappa	<15L	HF22_HDF	-0.108777	#NULL!	9.8	5.9	8.8	3.2	79	38	0.397959	0.636364	0.518987		HF22SDpost<15L
k-3	HF22SD	HDF	0.343662	#NULL!	10	3	post<15L	low	0	#NULL!	post	1420	932	#NULL!	#NULL!	HF22SDHDF	1	kappa	<15L	HF22_HDF	-0.0807763	#NULL!	14.5	8.4	11.2	4.9	125	65	0.42069	0.5625	0.48		HF22SDpost<15L
k-3	HF22SD	HDF	0.352703	#NULL!	4.5	2	post<15L	low	0	#NULL!	post	1480	958	#NULL!	#NULL!	HF22SDHDF	1	kappa	<15L	HF22_HDF	0.140686	#NULL!	10.3	8.5	9.6	6	120	80	0.174757	0.375	0.333333		HF22SDpost<15L
k-3	HF22SD	HDF	0.435	#NULL!	6.5	3	post<15L	low	0	#NULL!	post	2000	1130	#NULL!	#NULL!	HF22SDHDF	1	kappa	<15L	HF22_HDF	0.0220405	#NULL!	17.3	10	5.2	2.5	150	78	0.421965	0.519231	0.48		HF22SDpost<15L
k-3	HF22SD	HDF	0.440667	#NULL!	#NULL!	4	pre>15L		0	#NULL!	pre	1500	839	#NULL!	#NULL!	HF22SDHDF	1	kappa		HF22_HDF	#NULL!	#NULL!	11.3	6.3	8	3.2	90	50	0.442478	0.6	0.444444		HF22SDpre>15L
k-3	HF22SD	HDF	0.460396	#NULL!	9	3	post<15L	low	0	#NULL!	post	2020	1090	#NULL!	#NULL!	HF22SDHDF	1	kappa	<15L	HF22_HDF	0.00993758	#NULL!	16.7	8.9	6.8	3.4	215	108	0.467066	0.5	0.497674		HF22SDpost<15L
k-3	HF22SD	HDF	0.47619	#NULL!	10	3	post<15L	low	0	#NULL!	post	2100	1100	#NULL!	#NULL!	HF22SDHDF	1	kappa	<15L	HF22_HDF	0.106408	#NULL!	16.6	10.3	6.2	2.8	180	86	0.379518	0.548387	0.522222		HF22SDpost<15L
k-3	HF22SD	HDF	0.492958	#NULL!	10	3	post<15L	low	0	#NULL!	post	2840	1440	#NULL!	#NULL!	HF22SDHDF	1	kappa	<15L	HF22_HDF	0.0406838	#NULL!	21.2	10.6	11	4.6	379	168	0.5	0.581818	0.556728		HF22SDpost<15L
k-3	HF22SD	HDF	0.495146	#NULL!	7.6	3	post<15L	low	0	#NULL!	post	2060	1040	#NULL!	#NULL!	HF22SDHDF	1	kappa	<15L	HF22_HDF	0.0640995	#NULL!	18.6	10.7	7.1	3.7	147	80	0.424731	0.478873	0.455782		HF22SDpost<15L
l-3	HF22SD	HDF	#NULL!	0.853383	23	5	post>15L	high	#NULL!	1	post	#NULL!	#NULL!	1330	195	HF22SDHDF	2	lambda	>15L	HF22_HDF	#NULL!	0.093401	13.6	2.5	11	#NULL!	567	123	0.816176	#NULL!	0.783069	a	HF22SDpost>15L
l-3	HF22SD	HDF	#NULL!	0.886131	29.1	5	post>15L	high	#NULL!	1	post	#NULL!	#NULL!	1370	156	HF22SDHDF	2	lambda	>15L	HF22_HDF	#NULL!	0.0971112	15.1	2	#NULL!	#NULL!	495	85	0.86755	#NULL!	0.828283	a	HF22SDpost>15L
l-3	HF22SD	HDF	#NULL!	0.879518	29.7	5	post>15L	high	#NULL!	1	post	#NULL!	#NULL!	1660	200	HF22SDHDF	2	lambda	>15L	HF22_HDF	#NULL!	0.10733	16.2	2.4	#NULL!	#NULL!	504	88	0.851852	#NULL!	0.825397	a	HF22SDpost>15L
l-3	HF22SD	HDF	#NULL!	0.878646	23.6	5	post>15L	high	#NULL!	1	post	#NULL!	#NULL!	1920	233	HF22SDHDF	2	lambda	>15L	HF22_HDF	#NULL!	0.100099	19.4	3.1	#NULL!	#NULL!	628	149	0.840206	#NULL!	0.762739	a	HF22SDpost>15L
l-3	HF22SD	HDF	#NULL!	0.8736	29.7	5	post>15L	high	#NULL!	1	post	#NULL!	#NULL!	1250	158	HF22SDHDF	2	lambda	>15L	HF22_HDF	#NULL!	0.106423	15.9	2.4	15.7	2.2	505	105	0.849057	0.859873	0.792079	a	HF22SDpost>15L
l-3	HF22SD	HDF	#NULL!	0.844784	26.7	4	post>15L	high	#NULL!	1	post	#NULL!	#NULL!	786	122	HF22SDHDF	2	lambda	>15L	HF22_HDF	#NULL!	0.0388899	13.5	1.9	#NULL!	#NULL!	528	88	0.859259	#NULL!	0.833333	a	HF22SDpost>15L
l-3	HF22SD	HDF	#NULL!	0.779434	22.5	4	post>15L	high	#NULL!	1	post	#NULL!	#NULL!	671	148	HF22SDHDF	2	lambda	>15L	HF22_HDF	#NULL!	0.0278227	15.8	3.3	#NULL!	#NULL!	647	164	0.791139	#NULL!	0.746522	a	HF22SDpost>15L
l-3	HF22SD	HDF	#NULL!	0.840625	21.3	4	post>15L	high	#NULL!	1	post	#NULL!	#NULL!	640	102	HF22SDHDF	2	lambda	>15L	HF22_HDF	#NULL!	0.0352312	18.7	3	#NULL!	#NULL!	656	123	0.839572	#NULL!	0.8125	a	HF22SDpost>15L
l-3	HF22SD	HDF	#NULL!	0.825862	21	4	post>15L	high	#NULL!	1	post	#NULL!	#NULL!	580	101	HF22SDHDF	2	lambda	>15L	HF22_HDF	#NULL!	0.0112225	21.7	3.3	#NULL!	#NULL!	613	111	0.847926	#NULL!	0.818923	a	HF22SDpost>15L
l-3	HF22SD	HDF	#NULL!	0.841521	23.1	4	post>15L	high	#NULL!	1	post	#NULL!	#NULL!	631	100	HF22SDHDF	2	lambda	>15L	HF22_HDF	#NULL!	0.0190012	23.3	3.2	#NULL!	#NULL!	808	127	0.862661	#NULL!	0.842822	a	HF22SDpost>15L
l-3	TheraLite	HD	#NULL!	0.74557	0	5	HD0	HD	#NULL!	1	HD	#NULL!	#NULL!	1580	402	TheraLiteHD	2	lambda	0	Ther_HD	#NULL!	-0.0669111	7.3	1.4	5.6	#NULL!	176	40	0.808219	#NULL!	0.772727	a	TheraLiteHD0
l-3	TheraLite	HD	#NULL!	0.823755	0	5	HD0	HD	#NULL!	1	HD	#NULL!	#NULL!	2610	460	TheraLiteHD	2	lambda	0	Ther_HD	#NULL!	0.000631669	12	2.3	5.2	#NULL!	350	29	0.808333	#NULL!	0.917143	a	TheraLiteHD0
l-3	TheraLite	HD	#NULL!	0.912621	0	5	HD0	HD	#NULL!	1	HD	#NULL!	#NULL!	2060	180	TheraLiteHD	2	lambda	0	Ther_HD	#NULL!	0.0566228	10.9	1.6	#NULL!	#NULL!	245	49	0.853211	#NULL!	0.8	a	TheraLiteHD0
l-3	TheraLite	HD	#NULL!	0.853	0	5	HD0	HD	#NULL!	1	HD	#NULL!	#NULL!	1000	147	TheraLiteHD	2	lambda	0	Ther_HD	#NULL!	0.00965668	9.3	1.5	5.8	#NULL!	200	38	0.83871	#NULL!	0.81	a	TheraLiteHD0
l-3	TheraLite	HDF	#NULL!	0.822535	24.1	5	post>15L	high	#NULL!	1	post	#NULL!	#NULL!	2130	378	TheraLiteHDF	2	lambda	>15L	Ther_HDF	#NULL!	-0.102933	11.9	1.9	#NULL!	#NULL!	456	79	0.840336	#NULL!	0.826754	a	TheraLitepost>15L
l-3	TheraLite	HDF	#NULL!	0.918462	37.4	5	post>15L	high	#NULL!	1	post	#NULL!	#NULL!	1950	159	TheraLiteHDF	2	lambda	>15L	Ther_HDF	#NULL!	0.0145054	9.1	1.2	9.6	#NULL!	320	55	0.868132	#NULL!	0.828125	a	TheraLitepost>15L
l-3	TheraLite	HDF	#NULL!	0.918552	34.4	5	post>15L	high	#NULL!	1	post	#NULL!	#NULL!	2210	180	TheraLiteHDF	2	lambda	>15L	Ther_HDF	#NULL!	-0.0148118	9.8	1.1	3.9	#NULL!	288	47	0.887755	#NULL!	0.836806	a	TheraLitepost>15L
l-3	TheraLite	HDF	#NULL!	0.911468	35.4	5	post>15L	high	#NULL!	1	post	#NULL!	#NULL!	2180	193	TheraLiteHDF	2	lambda	>15L	Ther_HDF	#NULL!	-0.00693263	10.3	1.3	#NULL!	#NULL!	252	36	0.873786	#NULL!	0.857143	a	TheraLitepost>15L
l-3	TheraLite	HDF	#NULL!	0.958647	32.3	5	post>15L	high	#NULL!	1	post	#NULL!	#NULL!	1330	55	TheraLiteHDF	2	lambda	>15L	Ther_HDF	#NULL!	-0.00103296	13.1	1.2	#NULL!	#NULL!	458	76	0.908397	#NULL!	0.834061	a	TheraLitepost>15L
l-4	HF22SD	HDF	#NULL!	0.336653	42	4	pre>15L	high	#NULL!	0	pre	#NULL!	#NULL!	5020	3330	HF22SDHDF	2	lambda	>15L	HF22_HDF	#NULL!	-0.00329705	6.9	3.8	22.6	13.6	467	290	0.449275	0.39823	0.379015		HF22SDpre>15L
l-4	HF22SD	HDF	#NULL!	0.264078	50	6	pre>15L	high	#NULL!	0	pre	#NULL!	#NULL!	10300	7580	HF22SDHDF	2	lambda	>15L	HF22_HDF	#NULL!	-0.195669	14.9	5.5	6.9	2.5	408	187	0.630872	0.637681	0.541667		HF22SDpre>15L
l-4	HF22SD	HDF	#NULL!	0.448276	50	5	pre>15L	high	#NULL!	0	pre	#NULL!	#NULL!	11600	6400	HF22SDHDF	2	lambda	>15L	HF22_HDF	#NULL!	-0.0174434	15.9	6.1	6.9	2.7	430	175	0.616352	0.608696	0.593023		HF22SDpre>15L
l-4	HF22SD	HDF	#NULL!	0.352577	50	5.5	pre>15L	high	#NULL!	0	pre	#NULL!	#NULL!	4850	3140	HF22SDHDF	2	lambda	>15L	HF22_HDF	#NULL!	#NULL!	12.3	#NULL!	6.3	2.1	424	171	#NULL!	0.666667	0.596698		HF22SDpre>15L
l-4	HF22SD	HDF	#NULL!	0.438871	50	6	pre>15L	high	#NULL!	0	pre	#NULL!	#NULL!	3190	1790	HF22SDHDF	2	lambda	>15L	HF22_HDF	#NULL!	#NULL!	17.1	#NULL!	16.2	3.8	771	228	#NULL!	0.765432	0.70428		HF22SDpre>15L
l-4	HF22SD	HDF	#NULL!	0.469799	50	6	pre>15L	high	#NULL!	0	pre	#NULL!	#NULL!	2980	1580	HF22SDHDF	2	lambda	>15L	HF22_HDF	#NULL!	-0.0632883	11.8	3.5	6.9	2	448	166	0.70339	0.710145	0.629464		HF22SDpre>15L
l-4	HF22SD	HDF	#NULL!	0.578947	50	6	pre>15L	high	#NULL!	0	pre	#NULL!	#NULL!	3040	1280	HF22SDHDF	2	lambda	>15L	HF22_HDF	#NULL!	-0.00902298	17.9	4.3	8.6	2.2	591	196	0.759777	0.744186	0.668359		HF22SDpre>15L
l-4	HF22SD	HDF	#NULL!	0.527697	50	6	pre>15L	high	#NULL!	0	pre	#NULL!	#NULL!	3430	1620	HF22SDHDF	2	lambda	>15L	HF22_HDF	#NULL!	-0.0622327	15.9	3.8	5.5	1.7	462	148	0.761006	0.690909	0.679654		HF22SDpre>15L
l-4	HF22SD	HDF	#NULL!	0.485459	50	5.5	pre>15L	high	#NULL!	0	pre	#NULL!	#NULL!	4470	2300	HF22SDHDF	2	lambda	>15L	HF22_HDF	#NULL!	-0.086179	22.4	5.9	9.2	2.9	793	293	0.736607	0.684783	0.630517		HF22SDpre>15L
l-4	HF22SD	HDF	#NULL!	0.416268	41	4	pre>15L	high	#NULL!	0	pre	#NULL!	#NULL!	4180	2440	HF22SDHDF	2	lambda	>15L	HF22_HDF	#NULL!	-0.114043	21.8	7.7	#NULL!	#NULL!	767	429	0.646789	#NULL!	0.440678		HF22SDpre>15L
l-4	HF22SD	HDF	#NULL!	0.497093	48	4.5	pre>15L	high	#NULL!	0	pre	#NULL!	#NULL!	3440	1730	HF22SDHDF	2	lambda	>15L	HF22_HDF	#NULL!	-0.105921	16.9	4.3	#NULL!	#NULL!	774	282	0.745562	#NULL!	0.635659		HF22SDpre>15L
l-4	HF22SD	HDF	#NULL!	0.622896	47	4.5	pre>15L	high	#NULL!	0	pre	#NULL!	#NULL!	2970	1120	HF22SDHDF	2	lambda	>15L	HF22_HDF	#NULL!	0.0055419	17.3	4.2	#NULL!	#NULL!	857	312	0.757225	#NULL!	0.635939		HF22SDpre>15L
l-4	HF22SD	HDF	#NULL!	0.439516	42	5	pre>15L	high	#NULL!	0	pre	#NULL!	#NULL!	1240	695	HF22SDHDF	2	lambda	>15L	HF22_HDF	#NULL!	#NULL!	16.1	#NULL!	#NULL!	#NULL!	#NULL!	#NULL!	#NULL!	#NULL!	#NULL!		HF22SDpre>15L
l-4	HF22SD	HDF	#NULL!	0.522523	45	4	pre>15L	high	#NULL!	0	pre	#NULL!	#NULL!	2220	1060	HF22SDHDF	2	lambda	>15L	HF22_HDF	#NULL!	#NULL!	21.7	#NULL!	#NULL!	#NULL!	693	281	#NULL!	#NULL!	0.594517		HF22SDpre>15L
l-4	HF22SD	HDF	#NULL!	0.601183	46	5	pre>15L	high	#NULL!	0	pre	#NULL!	#NULL!	1690	674	HF22SDHDF	2	lambda	>15L	HF22_HDF	#NULL!	0.0150218	19.6	5.3	#NULL!	#NULL!	610	234	0.729592	#NULL!	0.616393		HF22SDpre>15L
l-4	TheraLite	HDF	#NULL!	0.4614	25	4	pre>15L	high	#NULL!	0	pre	#NULL!	#NULL!	5570	3000	TheraLiteHDF	2	lambda	>15L	Ther_HDF	#NULL!	-0.14326	6.5	3.2	17.6	8.4	417	222	0.507692	0.522727	0.467626		TheraLitepre>15L
l-4	TheraLite	HDF	#NULL!	0.426256	27	4	pre>15L	high	#NULL!	0	pre	#NULL!	#NULL!	6170	3540	TheraLiteHDF	2	lambda	>15L	Ther_HDF	#NULL!	-0.0401583	6.9	4.3	16.1	9.6	454	306	0.376812	0.403727	0.325991		TheraLitepre>15L
l-4	TheraLite	HDF	#NULL!	0.559371	37	4	pre>15L	high	#NULL!	0	pre	#NULL!	#NULL!	6990	3080	TheraLiteHDF	2	lambda	>15L	Ther_HDF	#NULL!	0.0413194	8	4.3	16.2	8.5	538	303	0.4625	0.475309	0.436803		TheraLitepre>15L
l-4	TheraLite	HDF	#NULL!	0.562344	32	4	pre>15L	high	#NULL!	0	pre	#NULL!	#NULL!	8020	3510	TheraLiteHDF	2	lambda	>15L	Ther_HDF	#NULL!	0.051284	9.2	5.2	13.5	11.9	520	287	0.434783	0.118519	0.448077		TheraLitepre>15L
l-4	TheraLite	HDF	#NULL!	0.555556	36	4	pre>15L	high	#NULL!	0	pre	#NULL!	#NULL!	7920	3520	TheraLiteHDF	2	lambda	>15L	Ther_HDF	#NULL!	0.060336	10.9	6.2	11.9	5.7	556	294	0.431193	0.521008	0.471223		TheraLitepre>15L
l-4	TheraLite	HDF	#NULL!	0.503606	33	4	pre>15L	high	#NULL!	0	pre	#NULL!	#NULL!	8320	4130	TheraLiteHDF	2	lambda	>15L	Ther_HDF	#NULL!	-0.0377252	12.7	6.7	10.9	6.2	533	301	0.472441	0.431193	0.435272		TheraLitepre>15L
l-4	TheraLite	HDF	#NULL!	0.578778	36	4	pre>15L	high	#NULL!	0	pre	#NULL!	#NULL!	9330	3930	TheraLiteHDF	2	lambda	>15L	Ther_HDF	#NULL!	-0.0194035	13.9	6.4	11.1	5.2	571	279	0.539568	0.531532	0.511384		TheraLitepre>15L
l-4	TheraLite	HDF	#NULL!	0.574512	42	5	pre>15L	high	#NULL!	0	pre	#NULL!	#NULL!	9730	4140	TheraLiteHDF	2	lambda	>15L	Ther_HDF	#NULL!	-0.0416806	14.9	6	10.1	4.8	571	266	0.597315	0.524752	0.534151		TheraLitepre>15L
l-4	TheraLite	HDF	#NULL!	0.513595	46	5.5	pre>15L	high	#NULL!	0	pre	#NULL!	#NULL!	9930	4830	TheraLiteHDF	2	lambda	>15L	Ther_HDF	#NULL!	-0.0367382	15.7	7	9.9	4.6	540	281	0.55414	0.535354	0.47963		TheraLitepre>15L
l-4	TheraLite	HDF	#NULL!	0.548872	50	6	pre>15L	high	#NULL!	0	pre	#NULL!	#NULL!	9310	4200	TheraLiteHDF	2	lambda	>15L	Ther_HDF	#NULL!	-0.00470745	12.9	5.5	6.8	2.6	416	175	0.573643	0.617647	0.579327		TheraLitepre>15L
l-4	TheraLite	HDF	#NULL!	0.598058	50	6	pre>15L	high	#NULL!	0	pre	#NULL!	#NULL!	10300	4140	TheraLiteHDF	2	lambda	>15L	Ther_HDF	#NULL!	-0.0215902	14.1	5	6.3	2	395	167	0.64539	0.68254	0.577215		TheraLitepre>15L
l-4	TheraLite	HDF	#NULL!	0.577103	48	5	pre>15L	high	#NULL!	0	pre	#NULL!	#NULL!	8560	3620	TheraLiteHDF	2	lambda	>15L	Ther_HDF	#NULL!	-0.0260219	16	6.3	6.4	2.8	423	197	0.60625	0.5625	0.534279		TheraLitepre>15L
l-4	TheraLite	HDF	#NULL!	0.561842	50	5	pre>15L	high	#NULL!	0	pre	#NULL!	#NULL!	7600	3330	TheraLiteHDF	2	lambda	>15L	Ther_HDF	#NULL!	-0.0604452	15.5	5.7	8.4	3.4	421	183	0.632258	0.595238	0.565321		TheraLitepre>15L
l-4	TheraLite	HDF	#NULL!	0.566879	50	5	pre>15L	high	#NULL!	0	pre	#NULL!	#NULL!	7850	3400	TheraLiteHDF	2	lambda	>15L	Ther_HDF	#NULL!	-0.118593	13.7	4.1	11.1	4.2	384	167	0.70073	0.621622	0.565104		TheraLitepre>15L
l-4	TheraLite	HDF	#NULL!	0.646897	41	4	pre>15L	high	#NULL!	0	pre	#NULL!	#NULL!	7250	2560	TheraLiteHDF	2	lambda	>15L	Ther_HDF	#NULL!	0.00333859	12.6	4.9	10.1	5.1	390	206	0.611111	0.49505	0.471795		TheraLitepre>15L
l-4	TheraLite	HDF	#NULL!	0.721875	50	6	pre>15L	high	#NULL!	1	pre	#NULL!	#NULL!	6400	1780	TheraLiteHDF	2	lambda	>15L	Ther_HDF	#NULL!	0.0442086	12.9	3.8	13.1	4.5	465	180	0.705426	0.656489	0.612903		TheraLitepre>15L
l-4	TheraLite	HDF	#NULL!	0.801379	50	5	pre>15L	high	#NULL!	1	pre	#NULL!	#NULL!	7250	1440	TheraLiteHDF	2	lambda	>15L	Ther_HDF	#NULL!	0.122542	11.7	3.6	10.9	3.4	415	174	0.692308	0.688073	0.580723		TheraLitepre>15L
l-4	TheraLite	HDF	#NULL!	0.647564	50	6	pre>15L	high	#NULL!	0	pre	#NULL!	#NULL!	6980	2460	TheraLiteHDF	2	lambda	>15L	Ther_HDF	#NULL!	-0.00470604	11.3	3.6	8.1	2.5	401	173	0.681416	0.691358	0.568579		TheraLitepre>15L
l-4	TheraLite	HDF	#NULL!	0.635952	50	6	pre>15L	high	#NULL!	0	pre	#NULL!	#NULL!	6620	2410	TheraLiteHDF	2	lambda	>15L	Ther_HDF	#NULL!	-0.0308367	12.2	3.7	5.6	2.3	399	170	0.696721	0.589286	0.573935		TheraLitepre>15L
l-4	TheraLite	HDF	#NULL!	0.695846	50	6	pre>15L	high	#NULL!	1	pre	#NULL!	#NULL!	6740	2050	TheraLiteHDF	2	lambda	>15L	Ther_HDF	#NULL!	0.0249877	12	3.6	7	3.3	408	168	0.7	0.528571	0.588235		TheraLitepre>15L
l-4	TheraLite	HDF	#NULL!	0.752815	50	5	pre>15L	high	#NULL!	1	pre	#NULL!	#NULL!	3730	922	TheraLiteHDF	2	lambda	>15L	Ther_HDF	#NULL!	0.0795151	10.5	3.3	7.7	2.8	374	154	0.685714	0.636364	0.588235		TheraLitepre>15L
l-4	TheraLite	HDF	#NULL!	0.710616	50	6	pre>15L	high	#NULL!	1	pre	#NULL!	#NULL!	5840	1690	TheraLiteHDF	2	lambda	>15L	Ther_HDF	#NULL!	0.062238	11.3	3.6	5.8	2.7	361	175	0.681416	0.534483	0.515235		TheraLitepre>15L
l-4	TheraLite	HDF	#NULL!	0.820727	50	5	pre>15L	high	#NULL!	1	pre	#NULL!	#NULL!	5500	986	TheraLiteHDF	2	lambda	>15L	Ther_HDF	#NULL!	0.121067	11.2	3.2	7	2.6	386	159	0.714286	0.628571	0.588083		TheraLitepre>15L
l-4	TheraLite	HDF	#NULL!	0.693208	50	6	pre>15L	high	#NULL!	1	pre	#NULL!	#NULL!	4270	1310	TheraLiteHDF	2	lambda	>15L	Ther_HDF	#NULL!	0.014604	10.6	3.1	8.2	2.4	374	150	0.707547	0.707317	0.59893		TheraLitepre>15L
l-4	TheraLite	HDF	#NULL!	0.568233	42	6	pre>15L	high	#NULL!	0	pre	#NULL!	#NULL!	4470	1930	TheraLiteHDF	2	lambda	>15L	Ther_HDF	#NULL!	-0.00969105	11	4.6	5.5	2.7	362	210	0.581818	0.509091	0.41989		TheraLitepre>15L
l-4	TheraLite	HDF	#NULL!	0.641766	18	6	pre>15L	high	#NULL!	0	pre	#NULL!	#NULL!	5890	2110	TheraLiteHDF	2	lambda	>15L	Ther_HDF	#NULL!	-0.112322	12.9	4.3	5.4	1.8	397	162	0.666667	0.666667	0.59194		TheraLitepre>15L
l-4	TheraLite	HDF	#NULL!	0.639847	50	6	pre>15L	high	#NULL!	0	pre	#NULL!	#NULL!	5220	1880	TheraLiteHDF	2	lambda	>15L	Ther_HDF	#NULL!	-0.0383104	12.6	3.7	4	1.6	352	138	0.706349	0.6	0.607955		TheraLitepre>15L
l-4	TheraLite	HDF	#NULL!	0.640316	50	6	pre>15L	high	#NULL!	0	pre	#NULL!	#NULL!	5060	1820	TheraLiteHDF	2	lambda	>15L	Ther_HDF	#NULL!	-0.0518545	13	3.6	3.5	1.2	345	142	0.723077	0.657143	0.588406		TheraLitepre>15L
l-4	TheraLite	HDF	#NULL!	0.711896	50	6	pre>15L	high	#NULL!	1	pre	#NULL!	#NULL!	5380	1550	TheraLiteHDF	2	lambda	>15L	Ther_HDF	#NULL!	0.09438	13.1	4.6	3.2	1.5	361	179	0.648855	0.53125	0.504155		TheraLitepre>15L
l-4	TheraLite	HDF	#NULL!	0.772504	50	6	pre>15L	high	#NULL!	1	pre	#NULL!	#NULL!	6110	1390	TheraLiteHDF	2	lambda	>15L	Ther_HDF	#NULL!	0.0831544	14.2	4	3.6	1.1	418	163	0.71831	0.694444	0.610048		TheraLitepre>15L
l-4	TheraLite	HDF	#NULL!	0.734463	49.7	4.5	pre>15L	high	#NULL!	1	pre	#NULL!	#NULL!	5310	1410	TheraLiteHDF	2	lambda	>15L	Ther_HDF	#NULL!	0.0286284	13.5	3.9	2.6	0.9	362	148	0.711111	0.653846	0.59116		TheraLitepre>15L
l-4	TheraLite	HDF	#NULL!	0.815642	50	6	pre>15L	high	#NULL!	1	pre	#NULL!	#NULL!	7160	1320	TheraLiteHDF	2	lambda	>15L	Ther_HDF	#NULL!	0.101409	17.8	4.5	7.5	3.1	589	244	0.747191	0.586667	0.585739		TheraLitepre>15L
l-4	TheraLite	HDF	#NULL!	0.8151	49	6	pre>15L	high	#NULL!	1	pre	#NULL!	#NULL!	6490	1200	TheraLiteHDF	2	lambda	>15L	Ther_HDF	#NULL!	0.0912472	14.8	3.7	8.5	2.7	510	187	0.75	0.682353	0.633333		TheraLitepre>15L
l-4	TheraLite	HDF	#NULL!	0.837674	50	6	pre>15L	high	#NULL!	1	pre	#NULL!	#NULL!	4300	698	TheraLiteHDF	2	lambda	>15L	Ther_HDF	#NULL!	0.0870237	17.3	3.8	16.7	4.4	804	269	0.780347	0.736527	0.665423		TheraLitepre>15L
l-4	TheraLite	HDF	#NULL!	0.793769	50	6	pre>15L	high	#NULL!	1	pre	#NULL!	#NULL!	3210	662	TheraLiteHDF	2	lambda	>15L	Ther_HDF	#NULL!	0.0881795	12.8	3.4	7.1	2.5	483	179	0.734375	0.647887	0.6294		TheraLitepre>15L
l-5	TheraLite	HDF	#NULL!	0.781955	21.87	6	post>15L	high	#NULL!	1	post	#NULL!	#NULL!	5320	1160	TheraLiteHDF	2	lambda	>15L	Ther_HDF	#NULL!	0.0303682	59.2	19.6	#NULL!	#NULL!	549	155	0.668919	#NULL!	0.717668	a	TheraLitepost>15L
l-5	TheraLite	HDF	#NULL!	0.804535	21.09	6	post>15L	high	#NULL!	1	post	#NULL!	#NULL!	4190	819	TheraLiteHDF	2	lambda	>15L	Ther_HDF	#NULL!	0.0391523	47.5	15.2	#NULL!	#NULL!	350	95	0.68	#NULL!	0.728571	a	TheraLitepost>15L
l-5	TheraLite	HDF	#NULL!	0.831117	23.75	6	post>15L	high	#NULL!	1	post	#NULL!	#NULL!	3760	635	TheraLiteHDF	2	lambda	>15L	Ther_HDF	#NULL!	0.0724461	48.5	15.3	#NULL!	#NULL!	285	83	0.684536	#NULL!	0.708772	a	TheraLitepost>15L
k-4	HF22SD	HDF	0.66875	#NULL!	10	4	post<15L	low	1	#NULL!	post	160	53	#NULL!	#NULL!	HF22SDHDF	1	kappa	<15L	HF22_HDF	0.103589	#NULL!	4.6	1.7	2.4	1.1	128	42	0.630435	0.541667	0.671875		HF22SDpost<15L
k-4	HF22SD	HDF	0.687356	#NULL!	42	4	pre>15L	high	1	#NULL!	pre	2610	816	#NULL!	#NULL!	HF22SDHDF	1	kappa	>15L	HF22_HDF	0.0211684	#NULL!	11.9	4.5	14.8	4.4	743	234	0.621849	0.702703	0.685061		HF22SDpre>15L
k-4	HF22SD	HDF	0.688333	#NULL!	42	4	pre>15L	high	1	#NULL!	pre	1800	561	#NULL!	#NULL!	HF22SDHDF	1	kappa	>15L	HF22_HDF	0.00701308	#NULL!	9.5	3.5	7.2	2.6	428	141	0.631579	0.638889	0.670561		HF22SDpre>15L
k-4	HF22SD	HDF	0.746667	#NULL!	11	4	post<15L	low	1	#NULL!	post	165	41.8	#NULL!	#NULL!	HF22SDHDF	1	kappa	<15L	HF22_HDF	0.184883	#NULL!	4.3	1.6	4.4	1.1	132	42	0.627907	0.75	0.681818		HF22SDpost<15L
k-4	HF22SD	HDF	0.752439	#NULL!	11	4	post<15L	low	1	#NULL!	post	164	40.6	#NULL!	#NULL!	HF22SDHDF	1	kappa	<15L	HF22_HDF	0.160709	#NULL!	4.7	1.5	10.5	2.1	193	56	0.680851	0.8	0.709845		HF22SDpost<15L
k-4	HF22SD	HDF	0.756211	#NULL!	35	4	pre>15L	high	1	#NULL!	pre	322	78.5	#NULL!	#NULL!	HF22SDHDF	1	kappa	>15L	HF22_HDF	0.12475	#NULL!	5.3	2.7	11.7	5.4	246	127	0.490566	0.538462	0.48374		HF22SDpre>15L
k-4	HF22SD	HDF	0.768072	#NULL!	42	4	pre>15L	high	1	#NULL!	pre	664	154	#NULL!	#NULL!	HF22SDHDF	1	kappa	>15L	HF22_HDF	0.0600072	#NULL!	7.6	2.6	5.2	1.5	209	71	0.657895	0.711538	0.660287		HF22SDpre>15L
k-4	HF22SD	HDF	0.780757	#NULL!	20	4	pre>15L	high	1	#NULL!	pre	634	139	#NULL!	#NULL!	HF22SDHDF	1	kappa	>15L	HF22_HDF	0.188752	#NULL!	5.7	2.7	15.4	8	303	147	0.526316	0.480519	0.514851		HF22SDpre>15L
k-4	HF22SD	HDF	0.796875	#NULL!	42	4	pre>15L	high	1	#NULL!	pre	320	65	#NULL!	#NULL!	HF22SDHDF	1	kappa	>15L	HF22_HDF	0.100722	#NULL!	5.5	1.8	14.6	4.3	303	88	0.672727	0.705479	0.709571		HF22SDpre>15L
k-4	HF22SD	HDF	0.798561	#NULL!	42	4	pre>15L	high	1	#NULL!	pre	417	84	#NULL!	#NULL!	HF22SDHDF	1	kappa	>15L	HF22_HDF	0.110061	#NULL!	5.6	2	11.7	3.2	243	79	0.642857	0.726496	0.674897		HF22SDpre>15L
k-4	HF22SD	HDF	0.8112	#NULL!	40.4	4	pre>15L	high	1	#NULL!	pre	500	94.4	#NULL!	#NULL!	HF22SDHDF	1	kappa	>15L	HF22_HDF	0.0968741	#NULL!	7.1	2.1	#NULL!	#NULL!	311	89	0.704225	#NULL!	0.713826		HF22SDpre>15L
k-4	HF22SD	HDF	0.823193	#NULL!	11	4	post<15L	low	1	#NULL!	post	332	58.7	#NULL!	#NULL!	HF22SDHDF	1	kappa	<15L	HF22_HDF	0.217689	#NULL!	5.1	1.5	3.2	1	134	37	0.705882	0.6875	0.723881		HF22SDpost<15L
k-4	HF22SD	HDF	0.82397	#NULL!	42	4	pre>15L	high	1	#NULL!	pre	801	141	#NULL!	#NULL!	HF22SDHDF	1	kappa	>15L	HF22_HDF	0.131898	#NULL!	8	2.7	17.9	5.5	441	132	0.6625	0.692737	0.70068		HF22SDpre>15L
k-4	HF22SD	HDF	0.833593	#NULL!	41.5	4	pre>15L	high	1	#NULL!	pre	643	107	#NULL!	#NULL!	HF22SDHDF	1	kappa	>15L	HF22_HDF	0.123763	#NULL!	6.4	2.3	15.8	6	359	135	0.640625	0.620253	0.623955		HF22SDpre>15L
k-4	HF22SD	HDF	0.836049	#NULL!	42	4	pre>15L	high	1	#NULL!	pre	577	94.6	#NULL!	#NULL!	HF22SDHDF	1	kappa	>15L	HF22_HDF	0.144923	#NULL!	6.2	2.2	19	5.6	395	129	0.645161	0.705263	0.673418		HF22SDpre>15L
k-4	HF22SD	HDF	0.837692	#NULL!	11	4	post<15L	low	1	#NULL!	post	520	84.4	#NULL!	#NULL!	HF22SDHDF	1	kappa	<15L	HF22_HDF	0.242971	#NULL!	6	1.9	6	1.6	202	59	0.683333	0.733333	0.707921		HF22SDpost<15L
k-4	HF22SD	HDF	0.857274	#NULL!	10	4	post<15L	low	1	#NULL!	post	543	77.5	#NULL!	#NULL!	HF22SDHDF	1	kappa	<15L	HF22_HDF	0.232308	#NULL!	6.5	1.7	7.5	1.6	205	55	0.738462	0.786667	0.731707		HF22SDpost<15L
k-5	HF22SD	HDF	0.541478	#NULL!	27.16	4	post>15L	high	0	#NULL!	post	6630	3040	#NULL!	#NULL!	HF22SDHDF	1	kappa	>15L	HF22_HDF	#NULL!	#NULL!	#NULL!	#NULL!	#NULL!	#NULL!	403	114	#NULL!	#NULL!	0.717122	a	HF22SDpost>15L
k-5	HF22SD	HDF	0.608856	#NULL!	11.68	3.5	post<15L	low	0	#NULL!	post	2710	1060	#NULL!	#NULL!	HF22SDHDF	1	kappa	<15L	HF22_HDF	#NULL!	#NULL!	#NULL!	#NULL!	#NULL!	#NULL!	#NULL!	#NULL!	#NULL!	#NULL!	#NULL!	a	HF22SDpost<15L
k-5	HF22SD	HDF	0.632138	#NULL!	28.21	4	post>15L	high	0	#NULL!	post	7530	2770	#NULL!	#NULL!	HF22SDHDF	1	kappa	>15L	HF22_HDF	-0.0202207	#NULL!	30.5	9.9	#NULL!	#NULL!	333	99	0.67541	#NULL!	0.702703	a	HF22SDpost>15L
k-5	HF22SD	HDF	0.660205	#NULL!	27.3	4	post>15L	high	1	#NULL!	post	8770	2980	#NULL!	#NULL!	HF22SDHDF	1	kappa	>15L	HF22_HDF	-0.00444765	#NULL!	28.4	9.4	#NULL!	#NULL!	206	70	0.669014	#NULL!	0.660194	a	HF22SDpost>15L
k-5	HF22SD	HDF	0.682584	#NULL!	19.4	4.5	post>15L	high	1	#NULL!	post	3560	1130	#NULL!	#NULL!	HF22SDHDF	1	kappa	>15L	HF22_HDF	#NULL!	#NULL!	#NULL!	#NULL!	#NULL!	#NULL!	#NULL!	#NULL!	#NULL!	#NULL!	#NULL!	a	HF22SDpost>15L
k-5	HF22SD	HDF	0.686207	#NULL!	23.8	3	post>15L	high	1	#NULL!	post	5800	1820	#NULL!	#NULL!	HF22SDHDF	1	kappa	>15L	HF22_HDF	#NULL!	#NULL!	#NULL!	#NULL!	#NULL!	#NULL!	#NULL!	#NULL!	#NULL!	#NULL!	#NULL!	a	HF22SDpost>15L
k-5	HF22SD	HDF	0.729381	#NULL!	25.12	4.5	post>15L	high	1	#NULL!	post	3880	1050	#NULL!	#NULL!	HF22SDHDF	1	kappa	>15L	HF22_HDF	#NULL!	#NULL!	#NULL!	#NULL!	#NULL!	#NULL!	#NULL!	#NULL!	#NULL!	#NULL!	#NULL!	a	HF22SDpost>15L
k-5	HF22SD	HDF	0.785621	#NULL!	18.03	4	post>15L	high	1	#NULL!	post	3060	656	#NULL!	#NULL!	HF22SDHDF	1	kappa	>15L	HF22_HDF	#NULL!	#NULL!	#NULL!	#NULL!	#NULL!	#NULL!	#NULL!	#NULL!	#NULL!	#NULL!	#NULL!	a	HF22SDpost>15L
k-6	HCO 1100	HDF	0.606771	#NULL!	37	4	pre>15L	high	0	#NULL!	pre	7680	3020	#NULL!	#NULL!	HCO 1100HDF	1	kappa	>15L	HCO _HDF	#NULL!	#NULL!	#NULL!	#NULL!	#NULL!	#NULL!	#NULL!	#NULL!	#NULL!	#NULL!	#NULL!		HCO 1100pre>15L
k-6	HCO 1100	HDF	0.639211	#NULL!	25	4	pre>15L	high	0	#NULL!	pre	8620	3110	#NULL!	#NULL!	HCO 1100HDF	1	kappa	>15L	HCO _HDF	#NULL!	#NULL!	#NULL!	#NULL!	#NULL!	#NULL!	#NULL!	#NULL!	#NULL!	#NULL!	#NULL!		HCO 1100pre>15L
k-6	HCO 1100	HDF	0.659698	#NULL!	30	4	pre>15L	high	1	#NULL!	pre	8610	2930	#NULL!	#NULL!	HCO 1100HDF	1	kappa	>15L	HCO _HDF	#NULL!	#NULL!	#NULL!	#NULL!	#NULL!	#NULL!	#NULL!	#NULL!	#NULL!	#NULL!	#NULL!		HCO 1100pre>15L
k-6	HCO 1100	HDF	0.683746	#NULL!	25	4	pre>15L	high	1	#NULL!	pre	5660	1790	#NULL!	#NULL!	HCO 1100HDF	1	kappa	>15L	HCO _HDF	#NULL!	#NULL!	#NULL!	#NULL!	#NULL!	#NULL!	#NULL!	#NULL!	#NULL!	#NULL!	#NULL!		HCO 1100pre>15L
k-6	HCO 1100	HDF	0.686111	#NULL!	25	4	pre>15L	high	1	#NULL!	pre	2520	791	#NULL!	#NULL!	HCO 1100HDF	1	kappa	>15L	HCO _HDF	#NULL!	#NULL!	#NULL!	#NULL!	#NULL!	#NULL!	#NULL!	#NULL!	#NULL!	#NULL!	#NULL!		HCO 1100pre>15L
k-6	HCO 1100	HDF	0.687688	#NULL!	25	4	pre>15L	high	1	#NULL!	pre	3330	1040	#NULL!	#NULL!	HCO 1100HDF	1	kappa	>15L	HCO _HDF	#NULL!	#NULL!	#NULL!	#NULL!	#NULL!	#NULL!	#NULL!	#NULL!	#NULL!	#NULL!	#NULL!		HCO 1100pre>15L
k-6	HCO 1100	HDF	0.7125	#NULL!	25	4	pre>15L	high	1	#NULL!	pre	3440	989	#NULL!	#NULL!	HCO 1100HDF	1	kappa	>15L	HCO _HDF	#NULL!	#NULL!	#NULL!	#NULL!	#NULL!	#NULL!	#NULL!	#NULL!	#NULL!	#NULL!	#NULL!		HCO 1100pre>15L
k-6	HCO 1100	HDF	0.715789	#NULL!	25	4	pre>15L	high	1	#NULL!	pre	3040	864	#NULL!	#NULL!	HCO 1100HDF	1	kappa	>15L	HCO _HDF	#NULL!	#NULL!	#NULL!	#NULL!	#NULL!	#NULL!	#NULL!	#NULL!	#NULL!	#NULL!	#NULL!		HCO 1100pre>15L
k-6	HCO 1100	HDF	0.733696	#NULL!	25	4	pre>15L	high	1	#NULL!	pre	3680	980	#NULL!	#NULL!	HCO 1100HDF	1	kappa	>15L	HCO _HDF	#NULL!	#NULL!	#NULL!	#NULL!	#NULL!	#NULL!	#NULL!	#NULL!	#NULL!	#NULL!	#NULL!		HCO 1100pre>15L
k-6	HCO 1100	HDF	0.736332	#NULL!	25	4	pre>15L	high	1	#NULL!	pre	2890	762	#NULL!	#NULL!	HCO 1100HDF	1	kappa	>15L	HCO _HDF	#NULL!	#NULL!	#NULL!	#NULL!	#NULL!	#NULL!	#NULL!	#NULL!	#NULL!	#NULL!	#NULL!		HCO 1100pre>15L
k-6	HCO 1100	HDF	0.760073	#NULL!	25	4	pre>15L	high	1	#NULL!	pre	2730	655	#NULL!	#NULL!	HCO 1100HDF	1	kappa	>15L	HCO _HDF	#NULL!	#NULL!	#NULL!	#NULL!	#NULL!	#NULL!	#NULL!	#NULL!	#NULL!	#NULL!	#NULL!		HCO 1100pre>15L
k-6	HCO 1100	HDF	0.796067	#NULL!	25	4	pre>15L	high	1	#NULL!	pre	1780	363	#NULL!	#NULL!	HCO 1100HDF	1	kappa	>15L	HCO _HDF	#NULL!	#NULL!	#NULL!	#NULL!	#NULL!	#NULL!	#NULL!	#NULL!	#NULL!	#NULL!	#NULL!		HCO 1100pre>15L
k-6	HCO 1100	HDF	0.814706	#NULL!	28	4	pre>15L	high	1	#NULL!	pre	1700	315	#NULL!	#NULL!	HCO 1100HDF	1	kappa	>15L	HCO _HDF	#NULL!	#NULL!	#NULL!	#NULL!	#NULL!	#NULL!	#NULL!	#NULL!	#NULL!	#NULL!	#NULL!		HCO 1100pre>15L
k-6	HF22SD	HDF	0.712891	#NULL!	42	4	pre>15L	high	1	#NULL!	pre	2560	735	#NULL!	#NULL!	HF22SDHDF	1	kappa	>15L	HF22_HDF	#NULL!	#NULL!	#NULL!	#NULL!	#NULL!	#NULL!	#NULL!	#NULL!	#NULL!	#NULL!	#NULL!		HF22SDpre>15L
k-6	HF22SD	HDF	0.734599	#NULL!	35	4	pre>15L	high	1	#NULL!	pre	2370	629	#NULL!	#NULL!	HF22SDHDF	1	kappa	>15L	HF22_HDF	#NULL!	#NULL!	#NULL!	#NULL!	#NULL!	#NULL!	#NULL!	#NULL!	#NULL!	#NULL!	#NULL!		HF22SDpre>15L
k-6	HF22SD	HDF	0.7448	#NULL!	41	4	pre>15L	high	1	#NULL!	pre	2500	638	#NULL!	#NULL!	HF22SDHDF	1	kappa	>15L	HF22_HDF	#NULL!	#NULL!	#NULL!	#NULL!	#NULL!	#NULL!	#NULL!	#NULL!	#NULL!	#NULL!	#NULL!		HF22SDpre>15L
k-7	HF22SD	HDF	0.200288	#NULL!	10.5	3	post<15L	low	0	#NULL!	post	69.4	55.5	#NULL!	#NULL!	HF22SDHDF	1	kappa	<15L	HF22_HDF	-0.384965	#NULL!	37.1	10.6	#NULL!	#NULL!	237	83	0.714286	#NULL!	0.649789		HF22SDpost<15L
k-7	HF22SD	HDF	0.273063	#NULL!	11	3	post<15L	low	0	#NULL!	post	54.2	39.4	#NULL!	#NULL!	HF22SDHDF	1	kappa	<15L	HF22_HDF	-0.297177	#NULL!	85.4	19.8	#NULL!	#NULL!	555	125	0.76815	#NULL!	0.774775		HF22SDpost<15L
k-7	HF22SD	HDF	0.332317	#NULL!	10.4	3	post<15L	low	0	#NULL!	post	65.6	43.8	#NULL!	#NULL!	HF22SDHDF	1	kappa	<15L	HF22_HDF	-0.240884	#NULL!	45.6	12.4	#NULL!	#NULL!	287	87	0.72807	#NULL!	0.696864		HF22SDpost<15L
k-7	HF22SD	HDF	0.360417	#NULL!	10.44	3	post<15L	low	0	#NULL!	post	48	30.7	#NULL!	#NULL!	HF22SDHDF	1	kappa	<15L	HF22_HDF	-0.227009	#NULL!	49	12.1	#NULL!	#NULL!	245	71	0.753061	#NULL!	0.710204		HF22SDpost<15L
k-7	HF22SD	HDF	0.379048	#NULL!	10.62	3	post<15L	low	0	#NULL!	post	52.5	32.6	#NULL!	#NULL!	HF22SDHDF	1	kappa	<15L	HF22_HDF	-0.19567	#NULL!	44.4	11.5	#NULL!	#NULL!	251	71	0.740991	#NULL!	0.717131		HF22SDpost<15L
k-7	HF22SD	HDF	0.385246	#NULL!	8.9	3	post<15L	low	0	#NULL!	post	61	37.5	#NULL!	#NULL!	HF22SDHDF	1	kappa	<15L	HF22_HDF	-0.1973	#NULL!	44.3	7.7	#NULL!	#NULL!	256	43	0.826185	#NULL!	0.832031		HF22SDpost<15L
k-7	HF22SD	HDF	0.39777	#NULL!	11	3	post<15L	low	0	#NULL!	post	53.8	32.4	#NULL!	#NULL!	HF22SDHDF	1	kappa	<15L	HF22_HDF	-0.197066	#NULL!	90.9	18.1	#NULL!	#NULL!	640	141	0.80088	#NULL!	0.779687		HF22SDpost<15L
k-7	HF22SD	HDF	0.411765	#NULL!	10.79	3	post<15L	low	0	#NULL!	post	102	60	#NULL!	#NULL!	HF22SDHDF	1	kappa	<15L	HF22_HDF	-0.16983	#NULL!	45.1	12.4	#NULL!	#NULL!	369	119	0.725055	#NULL!	0.677507		HF22SDpost<15L
k-7	HF22SD	HDF	0.447099	#NULL!	11	3	post<15L	low	0	#NULL!	post	58.6	32.4	#NULL!	#NULL!	HF22SDHDF	1	kappa	<15L	HF22_HDF	-0.0256164	#NULL!	95.29	33.49	#NULL!	#NULL!	457	104	0.648547	#NULL!	0.772429		HF22SDpost<15L
k-7	HF22SD	HDF	0.460888	#NULL!	10.34	3	post<15L	low	0	#NULL!	post	47.3	25.5	#NULL!	#NULL!	HF22SDHDF	1	kappa	<15L	HF22_HDF	-0.121456	#NULL!	46.2	10.2	#NULL!	#NULL!	288	68	0.779221	#NULL!	0.763889		HF22SDpost<15L
k-7	HF22SD	HDF	0.461894	#NULL!	11	3	post<15L	low	0	#NULL!	post	43.3	23.3	#NULL!	#NULL!	HF22SDHDF	1	kappa	<15L	HF22_HDF	-0.129359	#NULL!	90.1	19	#NULL!	#NULL!	683	159	0.789123	#NULL!	0.767204		HF22SDpost<15L
k-7	HF22SD	HDF	0.46679	#NULL!	11	3	post<15L	low	0	#NULL!	post	54.2	28.9	#NULL!	#NULL!	HF22SDHDF	1	kappa	<15L	HF22_HDF	-0.136736	#NULL!	77.1	17.8	#NULL!	#NULL!	518	151	0.769131	#NULL!	0.708494		HF22SDpost<15L
k-7	HF22SD	HDF	0.46875	#NULL!	10.59	3	post<15L	low	0	#NULL!	post	64	34	#NULL!	#NULL!	HF22SDHDF	1	kappa	<15L	HF22_HDF	-0.0993421	#NULL!	49.3	11.8	#NULL!	#NULL!	351	83	0.760649	#NULL!	0.763533		HF22SDpost<15L
k-7	HF22SD	HDF	0.475694	#NULL!	11.28	3	post<15L	low	0	#NULL!	post	144	75.5	#NULL!	#NULL!	HF22SDHDF	1	kappa	<15L	HF22_HDF	-0.0970424	#NULL!	47.5	11.7	#NULL!	#NULL!	380	96	0.753684	#NULL!	0.747368		HF22SDpost<15L
k-7	HF22SD	HDF	0.477922	#NULL!	11	3	post<15L	low	0	#NULL!	post	38.5	20.1	#NULL!	#NULL!	HF22SDHDF	1	kappa	<15L	HF22_HDF	-0.0910653	#NULL!	77	19.9	#NULL!	#NULL!	516	138	0.741558	#NULL!	0.732558		HF22SDpost<15L
k-7	HF22SD	HDF	0.489647	#NULL!	10.08	3	post<15L	low	0	#NULL!	post	82.1	41.9	#NULL!	#NULL!	HF22SDHDF	1	kappa	<15L	HF22_HDF	-0.0727432	#NULL!	38.2	13	#NULL!	#NULL!	276	110	0.659686	#NULL!	0.601449		HF22SDpost<15L
k-7	HF22SD	HDF	0.49	#NULL!	11	3	post<15L	low	0	#NULL!	post	50	25.5	#NULL!	#NULL!	HF22SDHDF	1	kappa	<15L	HF22_HDF	-0.0990986	#NULL!	84.9	18	#NULL!	#NULL!	508	117	0.787986	#NULL!	0.769685		HF22SDpost<15L
k-7	HF22SD	HDF	0.501916	#NULL!	11	3	post<15L	low	0	#NULL!	post	52.2	26	#NULL!	#NULL!	HF22SDHDF	1	kappa	<15L	HF22_HDF	-0.0865717	#NULL!	94	19.6	#NULL!	#NULL!	587	131	0.791489	#NULL!	0.776831		HF22SDpost<15L
k-7	HF22SD	HDF	0.510917	#NULL!	10.28	3	post<15L	low	0	#NULL!	post	45.8	22.4	#NULL!	#NULL!	HF22SDHDF	1	kappa	<15L	HF22_HDF	-0.0824106	#NULL!	48.8	12.3	#NULL!	#NULL!	353	110	0.747951	#NULL!	0.688385		HF22SDpost<15L
k-7	HF22SD	HDF	0.554585	#NULL!	11	#NULL!	post<15L	low	0	#NULL!	post	45.8	20.4	#NULL!	#NULL!	HF22SDHDF	1	kappa	<15L	HF22_HDF	#NULL!	#NULL!	75.4	#NULL!	#NULL!	#NULL!	#NULL!	#NULL!	#NULL!	#NULL!	#NULL!		HF22SDpost<15L
k-7	HF22SD	HDF	0.570281	#NULL!	11	3	post<15L	low	0	#NULL!	post	24.9	10.7	#NULL!	#NULL!	HF22SDHDF	1	kappa	<15L	HF22_HDF	0.00127233	#NULL!	73.6	19.2	7.8	1.7	394	107	0.73913	0.782051	0.728426		HF22SDpost<15L
k-7	HF22SD	HDF	0.589873	#NULL!	11	3	post<15L	low	0	#NULL!	post	39.5	16.2	#NULL!	#NULL!	HF22SDHDF	1	kappa	<15L	HF22_HDF	0.0277991	#NULL!	75.3	19.2	#NULL!	#NULL!	501	124	0.74502	#NULL!	0.752495		HF22SDpost<15L
k-7	HF22SD	HDF	0.591011	#NULL!	11	3	post<15L	low	0	#NULL!	post	44.5	18.2	#NULL!	#NULL!	HF22SDHDF	1	kappa	<15L	HF22_HDF	0.00469737	#NULL!	87.3	20.7	#NULL!	#NULL!	592	158	0.762887	#NULL!	0.733108		HF22SDpost<15L
k-7	HF22SD	HDF	0.598485	#NULL!	11	3	post<15L	low	0	#NULL!	post	26.4	10.6	#NULL!	#NULL!	HF22SDHDF	1	kappa	<15L	HF22_HDF	#NULL!	#NULL!	78	#NULL!	#NULL!	#NULL!	487	112	#NULL!	#NULL!	0.770021		HF22SDpost<15L
k-7	HF22SD	HDF	0.634752	#NULL!	11	3	post<15L	low	0	#NULL!	post	28.2	10.3	#NULL!	#NULL!	HF22SDHDF	1	kappa	<15L	HF22_HDF	0.0588885	#NULL!	88.3	20.7	#NULL!	#NULL!	614	148	0.765572	#NULL!	0.758958		HF22SDpost<15L
k-7	HF22SD	HDF	0.663846	#NULL!	11	3	post<15L	low	1	#NULL!	post	26	8.74	#NULL!	#NULL!	HF22SDHDF	1	kappa	<15L	HF22_HDF	-0.0266156	#NULL!	90.6	8.74	#NULL!	#NULL!	577	140	0.903532	#NULL!	0.757366		HF22SDpost<15L
k-8	HF22SD	HDF	0.37581	#NULL!	20	3.5	pre>15L	high	0	#NULL!	pre	4630	2890	#NULL!	#NULL!	HF22SDHDF	1	kappa	>15L	HF22_HDF	-0.372022	#NULL!	22	6.9	#NULL!	#NULL!	776	463	0.686364	#NULL!	0.403351		HF22SDpre>15L
k-8	HF22SD	HDF	0.428266	#NULL!	24	2	pre>15L	high	0	#NULL!	pre	4670	2670	#NULL!	#NULL!	HF22SDHDF	1	kappa	>15L	HF22_HDF	-0.171396	#NULL!	21	9.8	#NULL!	#NULL!	787	560	0.533333	#NULL!	0.288437		HF22SDpre>15L
k-8	HF22SD	HDF	0.670732	#NULL!	13	4	post<15L	low	1	#NULL!	post	82	27	#NULL!	#NULL!	HF22SDHDF	1	kappa	<15L	HF22_HDF	-0.0203536	#NULL!	14.8	3.8	#NULL!	#NULL!	718	268	0.743243	#NULL!	0.626741		HF22SDpost<15L
k-8	HF22SD	HDF	0.791367	#NULL!	45	4	pre>15L	high	1	#NULL!	pre	139	29	#NULL!	#NULL!	HF22SDHDF	1	kappa	>15L	HF22_HDF	-0.0308573	#NULL!	17.2	4.6	#NULL!	#NULL!	814	346	0.732558	#NULL!	0.574939		HF22SDpre>15L
k-8	HF22SD	HDF	0.903382	#NULL!	9	4	post<15L	low	1	#NULL!	post	414	40	#NULL!	#NULL!	HF22SDHDF	1	kappa	<15L	HF22_HDF	0.23462	#NULL!	16.3	4.8	#NULL!	#NULL!	773	325	0.705521	#NULL!	0.57956		HF22SDpost<15L
k-8	HF22SD	HDF	0.907353	#NULL!	9	4	post<15L	low	1	#NULL!	post	680	63	#NULL!	#NULL!	HF22SDHDF	1	kappa	<15L	HF22_HDF	0.231681	#NULL!	15.6	5.7	16.4	7.9	547	303	0.634615	0.518293	0.446069		HF22SDpost<15L
k-8	HF22SD	HDF	0.91028	#NULL!	10	4	post<15L	low	1	#NULL!	post	1070	96	#NULL!	#NULL!	HF22SDHDF	1	kappa	<15L	HF22_HDF	#NULL!	#NULL!	14.9	#NULL!	15.2	5.9	446	213	#NULL!	0.611842	0.522422		HF22SDpost<15L
k-8	HF22SD	HDF	0.940146	#NULL!	12	3.5	post<15L	low	1	#NULL!	post	1370	82	#NULL!	#NULL!	HF22SDHDF	1	kappa	<15L	HF22_HDF	#NULL!	#NULL!	13.3	#NULL!	13.7	5.8	453	203	#NULL!	0.576642	0.551876		HF22SDpost<15L
k-8	HF22SD	HDF	0.955273	#NULL!	10	4	post<15L	low	1	#NULL!	post	2750	123	#NULL!	#NULL!	HF22SDHDF	1	kappa	<15L	HF22_HDF	0.298117	#NULL!	17.9	6.3	#NULL!	#NULL!	617	300	0.648045	#NULL!	0.513776		HF22SDpost<15L
k-8	HF22SD	HDF	0.963061	#NULL!	40	3	pre>15L	high	1	#NULL!	pre	3790	140	#NULL!	#NULL!	HF22SDHDF	1	kappa	>15L	HF22_HDF	0.326352	#NULL!	19.9	9.4	#NULL!	#NULL!	547	303	0.527638	#NULL!	0.446069		HF22SDpre>15L
l-6	TheraLite	HDF	#NULL!	0.780952	15.37	3	post>15L	high	#NULL!	1	post	#NULL!	#NULL!	12600	2760	TheraLiteHDF	2	lambda	>15L	Ther_HDF	#NULL!	-0.125572	32.9	7.7	#NULL!	#NULL!	790	273	0.765957	#NULL!	0.65443	a	TheraLitepost>15L
l-6	TheraLite	HDF	#NULL!	0.72619	16.94	5	post>15L	high	#NULL!	1	post	#NULL!	#NULL!	6720	1840	TheraLiteHDF	2	lambda	>15L	Ther_HDF	#NULL!	-0.155496	24.8	5.5	#NULL!	#NULL!	443	149	0.778226	#NULL!	0.663657	a	TheraLitepost>15L
l-6	TheraLite	HDF	#NULL!	0.813445	24.87	5	post>15L	high	#NULL!	1	post	#NULL!	#NULL!	5950	1110	TheraLiteHDF	2	lambda	>15L	Ther_HDF	#NULL!	-0.0691692	20	3.9	#NULL!	#NULL!	355	98	0.805	#NULL!	0.723944	a	TheraLitepost>15L
l-6	TheraLite	HDF	#NULL!	0.781383	22.15	5	post>15L	high	#NULL!	1	post	#NULL!	#NULL!	3760	822	TheraLiteHDF	2	lambda	>15L	Ther_HDF	#NULL!	-0.0732664	14	3.2	#NULL!	#NULL!	286	105	0.771429	#NULL!	0.632867	a	TheraLitepost>15L
l-6	TheraLite	HDF	#NULL!	0.810611	29.04	5	post>15L	high	#NULL!	1	post	#NULL!	#NULL!	3110	589	TheraLiteHDF	2	lambda	>15L	Ther_HDF	#NULL!	-0.0177517	11.7	2.7	#NULL!	#NULL!	250	91	0.769231	#NULL!	0.636	a	TheraLitepost>15L
l-6	TheraLite	HDF	#NULL!	0.848485	20.15	5.5	post>15L	high	#NULL!	1	post	#NULL!	#NULL!	2970	450	TheraLiteHDF	2	lambda	>15L	Ther_HDF	#NULL!	0.136602	9.5	3.5	#NULL!	#NULL!	200	109	0.631579	#NULL!	0.455	a	TheraLitepost>15L
l-6	TheraLite	HDF	#NULL!	0.791561	24.71	5	post>15L	high	#NULL!	1	post	#NULL!	#NULL!	4740	988	TheraLiteHDF	2	lambda	>15L	Ther_HDF	#NULL!	-0.0632572	17.3	3.8	#NULL!	#NULL!	374	132	0.780347	#NULL!	0.647059	a	TheraLitepost>15L
l-6	TheraLite	HDF	#NULL!	0.801965	23.35	5	post>15L	high	#NULL!	1	post	#NULL!	#NULL!	4580	907	TheraLiteHDF	2	lambda	>15L	Ther_HDF	#NULL!	-0.0451751	15.5	3.6	#NULL!	#NULL!	274	100	0.767742	#NULL!	0.635036	a	TheraLitepost>15L
l-6	TheraLite	HDF	#NULL!	0.770517	20.28	5	post>15L	high	#NULL!	1	post	#NULL!	#NULL!	3290	755	TheraLiteHDF	2	lambda	>15L	Ther_HDF	#NULL!	0.0113336	13.3	4.3	#NULL!	#NULL!	176	100	0.676692	#NULL!	0.431818	a	TheraLitepost>15L
l-6	TheraLite	HDF	#NULL!	0.798113	19.14	5	post>15L	high	#NULL!	1	post	#NULL!	#NULL!	5300	1070	TheraLiteHDF	2	lambda	>15L	Ther_HDF	#NULL!	-0.00705085	18.4	5.3	#NULL!	#NULL!	323	142	0.711957	#NULL!	0.560372	a	TheraLitepost>15L
l-6	TheraLite	HDF	#NULL!	0.791971	27.54	5	post>15L	high	#NULL!	1	post	#NULL!	#NULL!	5480	1140	TheraLiteHDF	2	lambda	>15L	Ther_HDF	#NULL!	-0.0730315	20.6	4.1	#NULL!	#NULL!	324	109	0.800971	#NULL!	0.66358	a	TheraLitepost>15L
l-6	TheraLite	HDF	#NULL!	0.797251	24.88	5	post>15L	high	#NULL!	1	post	#NULL!	#NULL!	8730	1770	TheraLiteHDF	2	lambda	>15L	Ther_HDF	#NULL!	-0.0483348	27.3	6.3	#NULL!	#NULL!	363	120	0.769231	#NULL!	0.669421	a	TheraLitepost>15L
l-6	TheraLite	HDF	#NULL!	0.706117	23.44	5	post>15L	high	#NULL!	1	post	#NULL!	#NULL!	7520	2210	TheraLiteHDF	2	lambda	>15L	Ther_HDF	#NULL!	-0.140232	26.8	6.3	#NULL!	#NULL!	271	91	0.764925	#NULL!	0.664207	a	TheraLitepost>15L
l-6	TheraLite	HDF	#NULL!	0.788089	24.73	5	post>15L	high	#NULL!	1	post	#NULL!	#NULL!	7220	1530	TheraLiteHDF	2	lambda	>15L	Ther_HDF	#NULL!	-0.0708123	27.6	6	#NULL!	#NULL!	268	87	0.782609	#NULL!	0.675373	a	TheraLitepost>15L
l-6	TheraLite	HDF	#NULL!	0.739437	24.82	5	post>15L	high	#NULL!	1	post	#NULL!	#NULL!	8520	2220	TheraLiteHDF	2	lambda	>15L	Ther_HDF	#NULL!	-0.129133	31	6.6	#NULL!	#NULL!	364	89	0.787097	#NULL!	0.755495	a	TheraLitepost>15L
l-6	TheraLite	HDF	#NULL!	0.764655	23.57	5	post>15L	high	#NULL!	1	post	#NULL!	#NULL!	11600	2730	TheraLiteHDF	2	lambda	>15L	Ther_HDF	#NULL!	-0.0911015	35.1	8	#NULL!	#NULL!	457	133	0.77208	#NULL!	0.708972	a	TheraLitepost>15L
l-6	TheraLite	HDF	#NULL!	0.78018	28.4	5	post>15L	high	#NULL!	1	post	#NULL!	#NULL!	11100	2440	TheraLiteHDF	2	lambda	>15L	Ther_HDF	#NULL!	-0.0379922	37.2	9.3	#NULL!	#NULL!	391	114	0.75	#NULL!	0.70844	a	TheraLitepost>15L
l-6	TheraLite	HDF	#NULL!	0.785366	24.79	5	post>15L	high	#NULL!	1	post	#NULL!	#NULL!	12300	2640	TheraLiteHDF	2	lambda	>15L	Ther_HDF	#NULL!	-0.0805387	37.5	8.1	#NULL!	#NULL!	374	91	0.784	#NULL!	0.756684	a	TheraLitepost>15L
l-6	TheraLite	HDF	#NULL!	0.894444	36.64	5	post>15L	high	#NULL!	1	post	#NULL!	#NULL!	10800	1140	TheraLiteHDF	2	lambda	>15L	Ther_HDF	#NULL!	0.0334765	37.3	6.5	#NULL!	#NULL!	340	89	0.825737	#NULL!	0.738235	a	TheraLitepost>15L
k-9a	HF22SD	HDF	0.824219	#NULL!	42	4	pre>15L	high	1	#NULL!	pre	512	90	#NULL!	#NULL!	HF22SDHDF	1	kappa	>15L	HF22_HDF	#NULL!	#NULL!	13.7	3	#NULL!	#NULL!	#NULL!	#NULL!	0.781022	#NULL!	#NULL!		HF22SDpre>15L
k-9a	HF22SD	HDF	0.855263	#NULL!	41.7	4	pre>15L	high	1	#NULL!	pre	304	44	#NULL!	#NULL!	HF22SDHDF	1	kappa	>15L	HF22_HDF	#NULL!	#NULL!	6.3	0.9	#NULL!	#NULL!	#NULL!	#NULL!	0.857143	#NULL!	#NULL!		HF22SDpre>15L
k-9a	HF22SD	HDF	0.858025	#NULL!	42	4	pre>15L	high	1	#NULL!	pre	486	69	#NULL!	#NULL!	HF22SDHDF	1	kappa	>15L	HF22_HDF	0.145317	#NULL!	10.1	2.6	#NULL!	#NULL!	242	50	0.742574	#NULL!	0.793388		HF22SDpre>15L
k-9a	HF22SD	HDF	0.858427	#NULL!	41.8	4	pre>15L	high	1	#NULL!	pre	445	63	#NULL!	#NULL!	HF22SDHDF	1	kappa	>15L	HF22_HDF	#NULL!	#NULL!	9.1	2.2	#NULL!	#NULL!	#NULL!	#NULL!	0.758242	#NULL!	#NULL!		HF22SDpre>15L
k-9a	HF22SD	HDF	0.865882	#NULL!	41.9	4	pre>15L	high	1	#NULL!	pre	425	57	#NULL!	#NULL!	HF22SDHDF	1	kappa	>15L	HF22_HDF	#NULL!	#NULL!	8.3	2.1	#NULL!	#NULL!	#NULL!	#NULL!	0.746988	#NULL!	#NULL!		HF22SDpre>15L
k-9a	HF22SD	HDF	0.882488	#NULL!	37	4	pre>15L	high	1	#NULL!	pre	434	51	#NULL!	#NULL!	HF22SDHDF	1	kappa	>15L	HF22_HDF	#NULL!	#NULL!	7.5	1.4	#NULL!	#NULL!	#NULL!	#NULL!	0.813333	#NULL!	#NULL!		HF22SDpre>15L
k-9b	HF22SD	HDF	0.847994	#NULL!	25.67	4	post>15L	high	1	#NULL!	post	648	98.5	#NULL!	#NULL!	HF22SDHDF	1	kappa	>15L	HF22_HDF	0.229498	#NULL!	4.5	2.4	#NULL!	#NULL!	112	67	0.466667	#NULL!	0.401786	a	HF22SDpost>15L
k-9b	HF22SD	HDF	0.85069	#NULL!	18.54	4	post>15L	high	1	#NULL!	post	797	119	#NULL!	#NULL!	HF22SDHDF	1	kappa	>15L	HF22_HDF	0.138434	#NULL!	8.5	2.2	#NULL!	#NULL!	224	85	0.741176	#NULL!	0.620536	a	HF22SDpost>15L
k-9b	HF22SD	HDF	0.859686	#NULL!	25.43	4	post>15L	high	1	#NULL!	post	955	134	#NULL!	#NULL!	HF22SDHDF	1	kappa	>15L	HF22_HDF	0.134292	#NULL!	8.3	2.3	#NULL!	#NULL!	256	99	0.722892	#NULL!	0.613281	a	HF22SDpost>15L
k-9b	HF22SD	HDF	0.863395	#NULL!	31.25	4	post>15L	high	1	#NULL!	post	754	103	#NULL!	#NULL!	HF22SDHDF	1	kappa	>15L	HF22_HDF	#NULL!	#NULL!	8.2	1.9	#NULL!	#NULL!	#NULL!	#NULL!	0.768293	#NULL!	#NULL!	a	HF22SDpost>15L
k-9b	HF22SD	HDF	0.865461	#NULL!	16.52	4	post>15L	high	1	#NULL!	post	608	81.8	#NULL!	#NULL!	HF22SDHDF	1	kappa	>15L	HF22_HDF	#NULL!	#NULL!	8.6	1.8	#NULL!	#NULL!	#NULL!	#NULL!	0.790698	#NULL!	#NULL!	a	HF22SDpost>15L
k-9b	HF22SD	HDF	0.885441	#NULL!	29.52	4	post>15L	high	1	#NULL!	post	783	89.7	#NULL!	#NULL!	HF22SDHDF	1	kappa	>15L	HF22_HDF	#NULL!	#NULL!	7.7	1.7	#NULL!	#NULL!	#NULL!	#NULL!	0.779221	#NULL!	#NULL!	a	HF22SDpost>15L
k-9b	HF22SD	HDF	0.88676	#NULL!	23.16	4	post>15L	high	1	#NULL!	post	642	72.7	#NULL!	#NULL!	HF22SDHDF	1	kappa	>15L	HF22_HDF	0.101259	#NULL!	7	1.2	#NULL!	#NULL!	204	71	0.828571	#NULL!	0.651961	a	HF22SDpost>15L
k-9b	HF22SD	HDF	0.887715	#NULL!	21.15	4	post>15L	high	1	#NULL!	post	814	91.4	#NULL!	#NULL!	HF22SDHDF	1	kappa	>15L	HF22_HDF	0.14748	#NULL!	9.3	1.5	#NULL!	#NULL!	229	58	0.83871	#NULL!	0.746725	a	HF22SDpost>15L
k-9b	HF22SD	HDF	0.9	#NULL!	18.91	4	post>15L	high	1	#NULL!	post	1230	123	#NULL!	#NULL!	HF22SDHDF	1	kappa	>15L	HF22_HDF	0.216056	#NULL!	10.4	1.7	#NULL!	#NULL!	404	64	0.836538	#NULL!	0.841584	a	HF22SDpost>15L
k-9b	HF22SD	HDF	0.901211	#NULL!	27.2	4	post>15L	high	1	#NULL!	post	908	89.7	#NULL!	#NULL!	HF22SDHDF	1	kappa	>15L	HF22_HDF	#NULL!	#NULL!	9.9	1.4	#NULL!	#NULL!	#NULL!	#NULL!	0.858586	#NULL!	#NULL!	a	HF22SDpost>15L
k-9b	HF22SD	HDF	0.908519	#NULL!	28.07	4	post>15L	high	1	#NULL!	post	810	74.1	#NULL!	#NULL!	HF22SDHDF	1	kappa	>15L	HF22_HDF	#NULL!	#NULL!	8.5	1.2	#NULL!	#NULL!	#NULL!	#NULL!	0.858824	#NULL!	#NULL!	a	HF22SDpost>15L
k-9b	HF22SD	HDF	0.911874	#NULL!	22.07	4	post>15L	high	1	#NULL!	post	918	80.9	#NULL!	#NULL!	HF22SDHDF	1	kappa	>15L	HF22_HDF	0.184482	#NULL!	8.8	1.7	#NULL!	#NULL!	208	57	0.806818	#NULL!	0.725962	a	HF22SDpost>15L
k-9b	HF22SD	HDF	0.912361	#NULL!	22.91	4	post>15L	high	1	#NULL!	post	898	78.7	#NULL!	#NULL!	HF22SDHDF	1	kappa	>15L	HF22_HDF	0.190534	#NULL!	9.6	1.7	#NULL!	#NULL!	231	53	0.822917	#NULL!	0.770563	a	HF22SDpost>15L
k-9b	HF22SD	HDF	0.920966	#NULL!	19.27	4	post>15L	high	1	#NULL!	post	973	76.9	#NULL!	#NULL!	HF22SDHDF	1	kappa	>15L	HF22_HDF	0.184923	#NULL!	9.2	1.3	#NULL!	#NULL!	258	58	0.858696	#NULL!	0.775194	a	HF22SDpost>15L
k-9b	HF22SD	HDF	0.926504	#NULL!	26.28	4	post>15L	high	1	#NULL!	post	1230	90.4	#NULL!	#NULL!	HF22SDHDF	1	kappa	>15L	HF22_HDF	0.197898	#NULL!	11.5	1.8	#NULL!	#NULL!	288	53	0.843478	#NULL!	0.815972	a	HF22SDpost>15L
k-9b	HF22SD	HDF	0.928189	#NULL!	18.07	4	post>15L	high	1	#NULL!	post	1270	91.2	#NULL!	#NULL!	HF22SDHDF	1	kappa	>15L	HF22_HDF	#NULL!	#NULL!	10.3	2	#NULL!	#NULL!	#NULL!	#NULL!	0.805825	#NULL!	#NULL!	a	HF22SDpost>15L
k-9b	HF22SD	HDF	0.929435	#NULL!	24.53	4	post>15L	high	1	#NULL!	post	1240	87.5	#NULL!	#NULL!	HF22SDHDF	1	kappa	>15L	HF22_HDF	0.184968	#NULL!	11.5	1.7	#NULL!	#NULL!	275	59	0.852174	#NULL!	0.785455	a	HF22SDpost>15L
k-9b	HF22SD	HDF	0.935556	#NULL!	33.38	4	post>15L	high	1	#NULL!	post	900	58	#NULL!	#NULL!	HF22SDHDF	1	kappa	>15L	HF22_HDF	0.143718	#NULL!	7.9	1	#NULL!	#NULL!	204	43	0.873418	#NULL!	0.789216	a	HF22SDpost>15L
k-9b	HF22SD	HDF	0.94155	#NULL!	26.88	4	post>15L	high	1	#NULL!	post	1290	75.4	#NULL!	#NULL!	HF22SDHDF	1	kappa	>15L	HF22_HDF	#NULL!	#NULL!	9.4	1.3	#NULL!	#NULL!	#NULL!	#NULL!	0.861702	#NULL!	#NULL!	a	HF22SDpost>15L
k-9b	HF22SD	HDF	0.948652	#NULL!	31.89	4	post>15L	high	1	#NULL!	post	927	47.6	#NULL!	#NULL!	HF22SDHDF	1	kappa	>15L	HF22_HDF	0.14931	#NULL!	7.4	0.8	#NULL!	#NULL!	170	35	0.891892	#NULL!	0.794118	a	HF22SDpost>15L
k-10	HF22SD	HDF	0.395425	#NULL!	12.08	4	post<15L	low	0	#NULL!	post	612	370	#NULL!	#NULL!	HF22SDHDF	1	kappa	<15L	HF22_HDF	-0.0912385	#NULL!	8.4	4.4	15	7	531	219	0.47619	0.533333	0.587571		HF22SDpost<15L
k-10	HF22SD	HDF	0.398496	#NULL!	31.4	4	pre>15L	high	0	#NULL!	pre	133	80	#NULL!	#NULL!	HF22SDHDF	1	kappa	>15L	HF22_HDF	-0.268685	#NULL!	12.2	3.8	#NULL!	#NULL!	241	68	0.688525	#NULL!	0.717842		HF22SDpre>15L
k-10	HF22SD	HDF	0.428889	#NULL!	12	4	post<15L	low	0	#NULL!	post	135	77.1	#NULL!	#NULL!	HF22SDHDF	1	kappa	<15L	HF22_HDF	-0.185354	#NULL!	16.1	4.8	6.5	1.4	334	98	0.701863	0.784615	0.706587		HF22SDpost<15L
k-10	HF22SD	HDF	0.432237	#NULL!	11.71	3.5	post<15L	low	0	#NULL!	post	1520	863	#NULL!	#NULL!	HF22SDHDF	1	kappa	<15L	HF22_HDF	#NULL!	#NULL!	#NULL!	#NULL!	11.4	3	508	152	#NULL!	0.736842	0.700787		HF22SDpost<15L
k-10	HF22SD	HDF	0.435455	#NULL!	36	4	pre>15L	high	0	#NULL!	pre	110	62.1	#NULL!	#NULL!	HF22SDHDF	1	kappa	>15L	HF22_HDF	-0.286464	#NULL!	9.4	2.9	6.7	1.7	228	81	0.691489	0.746269	0.644737		HF22SDpre>15L
k-10	HF22SD	HDF	0.446667	#NULL!	28.2	4	pre>15L	high	0	#NULL!	pre	120	66.4	#NULL!	#NULL!	HF22SDHDF	1	kappa	>15L	HF22_HDF	-0.231994	#NULL!	11.5	3.4	4.6	1.1	258	78	0.704348	0.76087	0.697674		HF22SDpre>15L
k-10	HF22SD	HDF	0.464228	#NULL!	41.8	6	pre>15L	high	0	#NULL!	pre	123	65.9	#NULL!	#NULL!	HF22SDHDF	1	kappa	>15L	HF22_HDF	-0.418013	#NULL!	12.8	2.7	2.4	#NULL!	192	43	0.789063	#NULL!	0.776042		HF22SDpre>15L
k-10	HF22SD	HDF	0.510656	#NULL!	38.9	4	pre>15L	high	0	#NULL!	pre	122	59.7	#NULL!	#NULL!	HF22SDHDF	1	kappa	>15L	HF22_HDF	-0.244148	#NULL!	11.3	2.7	5.4	1.3	257	73	0.761062	0.759259	0.715953		HF22SDpre>15L
k-10	HF22SD	HDF	0.538509	#NULL!	36.8	5	pre>15L	high	0	#NULL!	pre	161	74.3	#NULL!	#NULL!	HF22SDHDF	1	kappa	>15L	HF22_HDF	-0.200181	#NULL!	10.2	3.3	5.1	1.4	265	75	0.676471	0.72549	0.716981		HF22SDpre>15L
k-10	HF22SD	HDF	0.55303	#NULL!	41.8	5	pre>15L	high	0	#NULL!	pre	132	59	#NULL!	#NULL!	HF22SDHDF	1	kappa	>15L	HF22_HDF	-0.296593	#NULL!	13.8	2.6	3.1	#NULL!	216	53	0.811594	#NULL!	0.75463		HF22SDpre>15L
k-10	HF22SD	HDF	0.582143	#NULL!	12	4	post<15L	low	0	#NULL!	post	1400	585	#NULL!	#NULL!	HF22SDHDF	1	kappa	<15L	HF22_HDF	-0.0583375	#NULL!	28.3	6	11.1	1.9	614	124	0.787986	0.828829	0.798046		HF22SDpost<15L
k-10	HF22SD	HDF	0.587023	#NULL!	11.7	4	post<15L	low	0	#NULL!	post	1310	541	#NULL!	#NULL!	HF22SDHDF	1	kappa	<15L	HF22_HDF	#NULL!	#NULL!	30.7	6.7	#NULL!	#NULL!	#NULL!	#NULL!	0.781759	#NULL!	#NULL!		HF22SDpost<15L
k-10	HF22SD	HDF	0.587586	#NULL!	41.4	6	pre>15L	high	0	#NULL!	pre	145	59.8	#NULL!	#NULL!	HF22SDHDF	1	kappa	>15L	HF22_HDF	-0.274151	#NULL!	11.3	2.5	4.4	0.9	252	51	0.778761	0.795455	0.797619		HF22SDpre>15L
k-10	HF22SD	HDF	0.597561	#NULL!	12	4	post<15L	low	0	#NULL!	post	1230	495	#NULL!	#NULL!	HF22SDHDF	1	kappa	<15L	HF22_HDF	-0.0527121	#NULL!	23.8	5.4	12.3	2.6	498	123	0.773109	0.788618	0.753012		HF22SDpost<15L
k-10	HF22SD	HDF	0.601667	#NULL!	12.72	4	post<15L	low	0	#NULL!	post	1200	478	#NULL!	#NULL!	HF22SDHDF	1	kappa	<15L	HF22_HDF	-0.0106564	#NULL!	25.4	8.2	12.5	3.6	488	159	0.677165	0.712	0.67418		HF22SDpost<15L
k-10	HF22SD	HDF	0.603704	#NULL!	13.01	4	post<15L	low	0	#NULL!	post	1080	428	#NULL!	#NULL!	HF22SDHDF	1	kappa	<15L	HF22_HDF	-0.0931029	#NULL!	22.6	5.2	11.7	3.5	503	171	0.769912	0.700855	0.66004		HF22SDpost<15L
k-10	HF22SD	HDF	0.615267	#NULL!	11.42	4	post<15L	low	0	#NULL!	post	1310	504	#NULL!	#NULL!	HF22SDHDF	1	kappa	<15L	HF22_HDF	-0.0389691	#NULL!	30.1	6.4	16.7	3.5	697	164	0.787375	0.790419	0.764706		HF22SDpost<15L
k-10	HF22SD	HDF	0.615972	#NULL!	37.8	6	pre>15L	high	0	#NULL!	pre	144	55.3	#NULL!	#NULL!	HF22SDHDF	1	kappa	>15L	HF22_HDF	-0.23919	#NULL!	12.4	2.5	3.6	#NULL!	225	41	0.798387	#NULL!	0.817778		HF22SDpre>15L
k-10	HF22SD	HDF	0.65036	#NULL!	11.6	4	post<15L	low	1	#NULL!	post	1390	486	#NULL!	#NULL!	HF22SDHDF	1	kappa	<15L	HF22_HDF	0.00369832	#NULL!	26.6	6.4	12.4	3	576	153	0.759398	0.758065	0.734375		HF22SDpost<15L
k-10	HF22SD	HDF	0.661194	#NULL!	11.58	4	post<15L	low	1	#NULL!	post	134	45.4	#NULL!	#NULL!	HF22SDHDF	1	kappa	<15L	HF22_HDF	0.00350631	#NULL!	14.1	2.6	13.1	2	346	67	0.815603	0.847328	0.806358		HF22SDpost<15L
k-10	HF22SD	HDF	0.666667	#NULL!	14.11	5	post<15L	low	1	#NULL!	post	459	153	#NULL!	#NULL!	HF22SDHDF	1	kappa	<15L	HF22_HDF	#NULL!	#NULL!	#NULL!	#NULL!	#NULL!	#NULL!	#NULL!	#NULL!	#NULL!	#NULL!	#NULL!		HF22SDpost<15L
k-10	HF22SD	HDF	0.670543	#NULL!	11.87	4	post<15L	low	1	#NULL!	post	129	42.5	#NULL!	#NULL!	HF22SDHDF	1	kappa	<15L	HF22_HDF	0.0035969	#NULL!	14	2.5	10.3	1.6	329	66	0.821429	0.84466	0.799392		HF22SDpost<15L
k-10	HF22SD	HDF	0.672872	#NULL!	12.09	4	post<15L	low	1	#NULL!	post	1880	615	#NULL!	#NULL!	HF22SDHDF	1	kappa	<15L	HF22_HDF	0.0195751	#NULL!	30.4	6.1	15	2.8	600	125	0.799342	0.813333	0.791667		HF22SDpost<15L
k-10	HF22SD	HDF	0.673622	#NULL!	10.92	4	post<15L	low	1	#NULL!	post	254	82.9	#NULL!	#NULL!	HF22SDHDF	1	kappa	<15L	HF22_HDF	#NULL!	#NULL!	#NULL!	#NULL!	18.5	3	473	86	#NULL!	0.837838	0.818182		HF22SDpost<15L
k-10	HF22SD	HDF	0.701961	#NULL!	15	5	post>15L	high	1	#NULL!	post	306	91.2	#NULL!	#NULL!	HF22SDHDF	1	kappa	>15L	HF22_HDF	#NULL!	#NULL!	#NULL!	#NULL!	#NULL!	#NULL!	#NULL!	#NULL!	#NULL!	#NULL!	#NULL!		HF22SDpost>15L
k-10	HF22SD	HDF	0.716735	#NULL!	34.7	5	pre>15L	high	1	#NULL!	pre	245	69.4	#NULL!	#NULL!	HF22SDHDF	1	kappa	>15L	HF22_HDF	-0.0980489	#NULL!	11.3	3.3	9.1	2.9	317	127	0.707965	0.681319	0.599369		HF22SDpre>15L
k-10	HF22SD	HDF	0.718462	#NULL!	29.2	6	pre>15L	high	1	#NULL!	pre	130	36.6	#NULL!	#NULL!	HF22SDHDF	1	kappa	>15L	HF22_HDF	-0.154726	#NULL!	11.1	2	5.5	1	236	58	0.81982	0.818182	0.754237		HF22SDpre>15L
k-10	HF22SD	HDF	0.721477	#NULL!	13	4	post<15L	low	1	#NULL!	post	298	83	#NULL!	#NULL!	HF22SDHDF	1	kappa	<15L	HF22_HDF	0.0823222	#NULL!	19.3	3.9	11.2	1.6	371	65	0.797927	0.857143	0.824798		HF22SDpost<15L
k-10	HF22SD	HDF	0.729752	#NULL!	42	6	pre>15L	high	1	#NULL!	pre	121	32.7	#NULL!	#NULL!	HF22SDHDF	1	kappa	>15L	HF22_HDF	#NULL!	#NULL!	11.1	1	6.9	0.9	#NULL!	#NULL!	0.90991	0.869565	#NULL!		HF22SDpre>15L
k-10	HF22SD	HDF	0.734911	#NULL!	11.14	4	post<15L	low	1	#NULL!	post	338	89.6	#NULL!	#NULL!	HF22SDHDF	1	kappa	<15L	HF22_HDF	#NULL!	#NULL!	#NULL!	2.8	12.2	2.1	438	79	#NULL!	0.827869	0.819635		HF22SDpost<15L
k-10	HF22SD	HDF	0.738462	#NULL!	12	4	post<15L	low	1	#NULL!	post	390	102	#NULL!	#NULL!	HF22SDHDF	1	kappa	<15L	HF22_HDF	0.0788693	#NULL!	24.9	4.9	15.4	3	483	104	0.803213	0.805195	0.784679		HF22SDpost<15L
k-10	HF22SD	HDF	0.74955	#NULL!	10.89	4	post<15L	low	1	#NULL!	post	555	139	#NULL!	#NULL!	HF22SDHDF	1	kappa	<15L	HF22_HDF	0.0833429	#NULL!	20.5	4	14.9	3.3	504	118	0.804878	0.778523	0.765873		HF22SDpost<15L
k-10	HF22SD	HDF	0.759238	#NULL!	12	4	post<15L	low	1	#NULL!	post	341	82.1	#NULL!	#NULL!	HF22SDHDF	1	kappa	<15L	HF22_HDF	0.0908384	#NULL!	17.3	3.2	13.8	2.3	403	86	0.815029	0.833333	0.7866		HF22SDpost<15L
k-10	HF22SD	HDF	0.768645	#NULL!	13.08	4	post<15L	low	1	#NULL!	post	657	152	#NULL!	#NULL!	HF22SDHDF	1	kappa	<15L	HF22_HDF	0.11147	#NULL!	17.4	3	#NULL!	#NULL!	384	62	0.827586	#NULL!	0.838542		HF22SDpost<15L
k-10	HF22SD	HDF	0.783453	#NULL!	11.91	4	post<15L	low	1	#NULL!	post	278	60.2	#NULL!	#NULL!	HF22SDHDF	1	kappa	<15L	HF22_HDF	0.112636	#NULL!	18.4	3	12.2	1.6	357	65	0.836957	0.868852	0.817927		HF22SDpost<15L
k-10	HF22SD	HDF	0.800997	#NULL!	11.92	4	post<15L	low	1	#NULL!	post	301	59.9	#NULL!	#NULL!	HF22SDHDF	1	kappa	<15L	HF22_HDF	0.130541	#NULL!	17.3	3.2	5.9	1.2	330	72	0.815029	0.79661	0.781818		HF22SDpost<15L
